# Supplementary material for: Multi-omics analysis reveals the impact of influenza a virus host adaptation on immune signatures in pig tracheal tissue
Source: Front Immunol. 2024 Aug 16;15:1432743. doi: 10.3389/fimmu.2024.1432743 (PMC11378526; doi:10.3389/fimmu.2024.1432743)
Supplement: Supplementary file 2 [file Table1.xlsx]

## Sheet: Sheet1
Supplementary Table S1: Mean and range of RNA concentration, purity, and quality. RNA purity and concentration was assessed using a NanoDrop ND-1000 spectrophotometer (Thermo Fisher Scientific). RNA quality was determined using an Agilent 2100 Bioanalyzer (Agilent Technologies).
	ng/µl	A260/A280	A260/A230	RIN
Mean	366.7	2	1.8	8.3
Range	112.0-828.0	2.0-2.1	0.5-2.1	6.9-9.4
