# Supplementary material for: Multi-omics analysis reveals the impact of influenza a virus host adaptation on immune signatures in pig tracheal tissue
Source: Front Immunol. 2024 Aug 16;15:1432743. doi: 10.3389/fimmu.2024.1432743 (PMC11378526; doi:10.3389/fimmu.2024.1432743)
Supplement: Supplementary file 3 [file Table2.xlsx]

## Sheet: Sheet1
Supplementary Table S2: qPCR primer sequences and experimentally determined PCR efficiencies for all reported genes in the present study. Newly designed primer assays were designed in at least dublicates and indicated by numbers in brackets. *IFI6 primer assay was included twice.
Gene name	Forward primer	Reverse Primer	PCR eff. (%)
ACTB (Reference)	CTACGTCGCCCTGGACTTC	GCAGCTCGTAGCTCTTCTCC	108
ANGPTL4 (1)	CAGACTCAGCTCAAGGCTCA	TCTCAAGTGCTGCTTCTCCA	118
ANGPTL4 (2)	CTCTCTGGTGGTTGGTGGTT	CGAGGGATGGAATGGAAGTA	96
B2M (Putative reference)	TGAAGCACGTGACTCTCGAT	CTCTGTGATGCCGGTTAGTG	104
BFSP1	TTGAGAACGAAGGCAACAGA	CTCCATGGCTCGCTGTGTA	99
BNIP5	AGCTGGACAGAGCCTCAGAA	GCTCCTCTGCATCTTGGAGT	105
BST2	GGAGATGGAGAAGACGCAAA	CCTCCTGCAGCTTCTGATTC	96
CAD (1)	CCCCAGATGAAGTGGATGAG	ACTCTCCCACCACCAGTCCT	106
CAD (2)	AAAGAAGCCACAGCTGGAAA	GAAGCCCAGGGAGACAGAG	109
CAPN14	ATCTGGCACCGTGAGTATCC	GACCGGTGAGTGTCTTGCTT	108
CBR1 (1)	AACCTCAAGCAGAGTGGTGAA	ATTCAGGGCTGCACTCGTTA	112
CBR1 (2)	CCAGTTGGACAATCCCACA	ATTTCGGGTTCCCATGAAGT	101
CCL2	CTTCTGCACCCAGGTCCTT	CGCTGCATCGAGATCTTCTT	109
CDA (1)	AGAAGGCCATCTCAGAAGGAT	GCATGGCGAAATAAAATCATC	106
CDA (2)	GCAGGCAAGTCATGAGAGAGT	TGGATGGTCCTGACAACGTA	111
CIART (1)	TCCTCATATAGCTGCCCAGAA	GGCTTGGAAAATGCTTGGT	96
CIART (2)	AGCTGCCCAGAAGTCATCAT	GGATAACTGTGGTGGCTTGG	112
CMPK1 (1)	CGATGTCTTGAGAGGGGAAA	GGTTTGAATTCTCTTTTCCAAGC	99
CMPK1 (2)	TGAAGAAATGGGGAAAGTCAA	GCCTTCTTTGTCAAAAATCTTCA	100
CMPK2 (1)	CCAGAGAGGAGGTTGAGCTG	CATCCGCTGGTAGGACACTT	104
CMPK2 (2)	GGATGCCACAGGTAAAACCA	CAGGTGGCGACTTTAGGAGA	105
CSN3	TGCCTATCCTGGCATTAACA	CACAGCGCGTTAGTTTTTCC	86
CTPS1 (1)	TGGCAGTGGTTGAGTTTTCA	ATGACCACAGGGTGACTGGT	106
CTPS1 (2)	CCATCAACCACAAGTTGGAA	CTCCTCCTGCAAGGTGCTT	113
CTPS2 (1)	TGGAGAAATATGGCTGACAGG	GAGCTTGGTGTACTTGCCAAC	110
CTPS2 (2)	GCCATCAACCACAAGTTGAA	GTCCTCAGTTTCGGTGGTCT	113
CXCL10	CCCACATGTTGAGATCATTGC	GCTTCTCTCTGTGTTCGAGGA	107
CXCL13 (1)	GATTCAAATCTGGCCTCCTG	GCTTTGAGGGTTCAAGCAGA	110
CXCL13 (2)	GATCTCTGCTTCTCGTGCTG	CTTCGGAGGCATTGACACTT	104
CXCL8 (IL8)	GAAGAGAACTGAGAAGCAACAACA	TTGTGTTGGCATCTTTACTGAGA	104
CXCL9	TTAAACAATTTGCCCCAAGC	TGTTTGATCCCCATTCTTCA	104
DBP (1)	CCAGCCAATCATGAAGAAGG	CTTGGCTGCCTCGTTATTCT	100
DBP (2)	GGAAGATCCAGGTACCAGAGG	TTGGCTGCCTCGTTATTCTT	103
DDX58 (RIG-I)	TTGCTCAGTGCAATCTGGTC	CTTCCTCTGCCTCTGGTTTG	98
DDX60	GGAACTCAGATGGTGATTTGCT	GCCTGAGAGCTACTGATACCG	99
DHODH (1)	GCTCTCAGTGGTGGAACACA	TCCCCAGGTTTATTCCCAGT	109
DHODH (2)	TGCTGGAAGTGAGAGTCCTG	TTCCCCGTGCTTATCAAATC	110
DHX58 (LGP2)	GAGTACCAGGCCAAGATCCA	CTTCTGCTGCCGACTCTTCT	96
DTYMK (1)	CTGGAGGCGGTACCTTCA	AAGGCGTATCTGTCCACGAC	106
DTYMK (2)	CCCTGGTCGTGGACAGATAC	CACCAGTCCAGGGAAAAGTT	106
FABP3 (1)	TCAAGCTGGGAGTGGAGTTT	GTGGACAAGTTTGCCTCCAT	98
FABP3 (2)	TGGAAGCTAGTGGACAGCAA	GGTAGGCTTGGTCATGTTGG	101
GAPDH (Reference)	ACCCAGAAGACTGTGGATGG	AAGCAGGGATGATGTTCTGG	104
GDF5 (1)	AACAGCAGCGTGAAGTTGG	CTTCCTGACTGCAGGACCTC	106
GDF5 (2)	CCCATCAGCATCCTCTTCAT	AAGACTCCACGACCATGTCC	106
GRSF1 (1)	GCCAATGCCCAAGACATTAT	CTGGAGCTATATTCCATGGTGA	98
GRSF1 (2)	GGGGTTACTGCCAGGAGTC	GGCAGTTCATACTCAGGGAGA	102
GSTO2	GCTGGATGTATATGGAATAGCTGAC	AGACTGTGGGGTCCTGCTT	114
HPRT1 (Reference)	ACACTGGCAAAACAATGCAA	TGCAACCTTGACCATCTTTG	101
IFI44	ATTGCTCACTCACGTGGACA	GCTTGAGTTTCACAGGCACA	105
IFI6	AAGGCGGTATCGCTCTTCTT	GAGCTGCTGTTGTCCTCAGA	105
IFI6*	AAGGCGGTATCGCTCTTCTT	GAGCTGCTGTTGTCCTCAGA	104
IFIH1 (MDA5)	CAGTGTGCTAGCCTGCTCTG	GCAGTGCCTTGTTTCCTCTC	105
IFIT1	GGCCATTTTGTCTGAATGCT	TCAGGGCAAAGAGAGCCTTA	102
IFIT3	GAACAGCCCTTCAGGCATAG	TCCATTTCCTCAGTGCCTTC	98
IFNA	TACTCAGCTGCAATGCCATC	CTCCTCATTTGTGCCAGGAG	103
IFNL1 (IL29)	ATGGGCCAGTTCCAATCTC	CTGCAGCTCCAGTTCTTCAGT	102
IL1A	TGTGCTAAATAACCTGGATGAGG	GGTTCGTCTTCGTTTTGAGC	107
IL1B	TCTCTCACCCCTTCTCCTCA	GACCCTAGTGTGCCATGGTT	97
IL1RN	TGCCTGTCCTGTGTCAAGTC	GTCCTGCTCGCTGTTCTTTC	100
IL20 (1)	GCCAGAGATGAAATCATTGACA	AGCACTGATCTGCAGGCTTT	105
IL20 (2)	GGAATTCGAAATGGATTTTCAG	CTTCTTCAAGATTCTGATGTCAATG	94
IL22RA2	GCTTGTACCAGCAACAGCAG	GAACTCTTGAATACCCCAGCA	106
IL6	CCTCTCCGGACAAAACTGAA	TCTGCCAGTACCTCCTTGCT	107
IRF7	GTGTGCTCCTGTACGGGTCT	CTGCAGCAGCTTCTCTGTGT	106
ISG12(A) (1)	GCCTGGCTTCCAAGATACTG	AGCCCTGCTGAAGGAAGTC	107
ISG12(A) (2)	ATCTAGCCTGGGATCCTTGC	GCCTTGGCTCCTAGTGAAGA	103
ISG15	AGTTCTGGCTGACTTTCGAGG	GGTGCACATAGGCTTGAGGT	106
ITIH3 (1)	GATGAAGACCCAGGCACAGT	TCCTGGCTGCTTCTCTTCTC	117
ITIH3 (2)	ACTCCTGAGAACATCCAAAAGG	CCGTCATTGATGTTGGTCATT	114
KIF5C (1)	GCTTCCAGGATAAGGAGAAGG	GGTGGCTCTCCATCTGTTGT	111
KIF5C (2)	ACAGTGACGATGGAGGAGGA	GGACGAGCTGTTTGTGAACTT	105
KRT6A (1)	GGAGATTGCCACCTACAGGA	TGGACTGCACCACAGAGATG	108
KRT6A (2)	GCTGAGGCTGAGTCCTGGTA	GTGTTGCGCAGGTCATCTC	105
LIPG (1)	TGGACTCAACGACATCTTGG	CGCTCATGCTCACACTTCAT	102
LIPG (2)	ACGATGAGTGGCATGTTTGA	CCACAACATTGGCTCCTTTC	105
MFSD2A	GCACATACACCTTGGGCTTT	GATTGTGGCTGAGAGCATGA	106
MMP7 (1)	GGGAGGAGATGCTCACTTTG	GCCAAGTTCATGAGTTGCAG	108
MMP7 (2)	GTTAGCTGGGGAATTGCTGA	AGGCATGAGCCAGTGTGTTT	113
MSMB (1)	CCCGCTCATCACAATGAAAT	TGAAATAGCACTGGGAGTTGC	110
MSMB (2)	TGCAACTCCCAGTGCTATTTC	AGTTCAGCGGGTGTGAGACT	105
MX1	CCATCATTAAGAAGCAGGTCAGTG	AACATCTGTGAAGGCGAGCC	98
MX2	ACCAAGGGCCTGAATATGCT	ACGGGCTGTACAGGTTGTTC	111
MYOM3 (1)	CCTCTGCAGTGGAAGGTCAC	AAGCGGGTTTCTTTCTTGGT	105
MYOM3 (2)	CTGTGCTGCCTGTTTTCAGA	TCAGTAGCCTCCCATCTTGG	96
NEB	GCTGCAGAGCGATGTTGA	ATTTCCAAGGACCCAAAAGG	105
NFAM1	AGACACAGGGTACCGAGAGC	GGAGCCTGCATCTGTTTCTT	113
NME1 (1)	TGGTGACGTACATGCATTCAG	CCAAGCATCACTCGACCTG	115
NME1 (2)	AGTCGGCAGAAACATCATCC	GGTGAAACCACAAGCCAATC	102
NME2 (1)	TCGTTGCCTTGAAGTTCCTT	CCGGTCTTTCAGGTCAATGT	104
NME2 (2)	CTTCTTCCCGGGACTGGT	ATCACTCGGCCTGTCTTCAC	108
NME3 (1)	CTGCTGCGGGAGCACTAC	CCGAGCCCATGTACTTCAC	118
NME3 (2)	CGCCTGGTGAAGTACATGG	GAAGCGCGAACAACGTCTA	119
NME4 (1)	CATCCGCGGAGACTTCAG	GGCCCCTTCCACAGAGTC	104
NME4 (2)	GGGTTGTCCCTCCTGGAC	TCTCAAAGCGCTGGATCAC	99
NME6 (1)	ACAACCCATGGCTCTGATTC	GGGCTCCTCTTCCTCATACC	112
NME6 (2)	TAGCCCCAGATTCAATTCGT	TGGCTGAAACCACAGAATCA	114
NME7 (1)	GGCCAGCAAACACTGCTAA	CTTTCCCAGCAGTCCTTCAC	106
NME7 (2)	TCATCAGTCAAGGCCCTTTT	CATCATCTCTTAAAATCTCCATAGCA	96
NPM3 (1)	AGGAGATTGCAGTCCCTGTG	GGAGCTGGAAGTCATCCAAA	102
NPM3 (2)	CGGCACCAGATTGTTACTATGA	TTCCTCCTCACTCCCCTCTT	100
NR1D1 (1)	TTCCGTGATCTTTCTCAGCA	GGTCCTTCACGTTGAACAGC	112
NR1D1 (2)	ACCTTTGAGGTGCTGATGGT	CTGCAGGCTGTAGGTGGTG	112
OAS1	AAGAAACCCAGGCCTGTGATTC	TAGTGCCCCTTCTACCAGCT	109
OASL	TGCGACTGGTAAAACACTGG	CCCAGGCATAGATGGTCAGT	111
PEX5L	GCTCATCTAGAACGGGATCAA	CACCACTCAGTTCTGGCTGA	105
PPIA (Reference)	CAAGACTGAGTGGTTGGATGG	TGTCCACAGTCAGCAATGGT	105
RRM2 (1)	TTGGCAAGGTCTTCAGAGTAGAG	GAAGTTTGTCTTCCCCTCCA	100
RRM2 (2)	CGGATAGAACAGGAGTTCCTCA	TCTGCCACGAACTCGATGTA	116
RRM2 (3)	CGTGCGGATAGAACAGGAGT	TCTGCCACGAACTCGATGTA	106
RRM2 (4)	CCTGACCTTTTCCAACGAAC	GCTCCGAAGGCTTGTGTAAC	105
RSAD2 (1)	AAAGACGTGTCCTGCTTGGT	GCCCGTTTCTACAGTTCAGG	106
RSAD2 (2)	CCAAAAACTGAGGACGTGGT	CTTCCACATTGAAGCGATTG	93
S100A3	GCCAGTCCTCTGGAGCAG	GCAGAGCTTGTGCTTGTCC	105
SFN (1)	AACCTGCTCTCAGTGGCCTA	TACTGGACAGGACCCTCCAC	109
SFN (2)	ACAAGAATGTGGTGGGTGGT	CTTCTCTTCCGAGCCTTCCT	108
SRSF5 (1)	CAGACCTCGAAATGATAGACGA	TAAATTCTCAACTATAAGCCGATTTTC	97
SRSF5 (2)	TGCGGATGCACATAGACCT	GCATTCTTTAAATCACCATAAGAGG	97
STAT1	CACGAAGGTGATGAACATGG	TCTTTCAGTTGCAGGTGTCG	99
SYT1	GGTCATTCTGGAGGCAAAGA	CTTCAGCCTCTTGCCATTCT	98
TBATA	AGGAGTTGCTGATCCTGGAG	GAGCCAAAACTGGATAGCATTC	105
THRSP (1)	CCAGTTCCACCTGCATTTCT	TCACCTCCTCAGCTTTCAGG	108
THRSP (2)	AAAACGATGGGGCTGAGAAT	CAGGTGGAACTGGGCTTCTA	108
TK1 (1)	GACGGGACCTTCCAGAGG	TCAGCTTCACCACGCTCTC	117
TK1 (2)	AAGGGCAGTTTTTCCCTGAC	ACAATCACGGTCTTGCCTTC	108
TK2 (1)	TTCACAGCGCAAGATACGTT	CTCCCTTTGATGAGCCACTC	106
TK2 (2)	GCCCAAGTGGAGGAATGTC	GTACGTCTGCAGCGTGAGG	105
TNF	CCCCCAGAAGGAAGAGTTTC	CGGGCTTATCTGAGGTTTGA	105
UBE2C (1)	TCGATAGCCCTCTGAACACA	CCTGCTTGGAGTAGGTTTCCT	108
UBE2C (2)	CAGCCGGCACAGTATATGAA	GGCGTGAGGAACTTCACTGT	113
UCK1 (1)	GCCTTGAAGGGACAGTACAATTT	GTGTCAGCGTCCTGTGCAT	111
UCK1 (2)	GAGCGGCAAGTCAACTGTC	GCTGCCTGTGGTCTACTTCA	108
UCK2 (1)	CGAAGGGAAAACAGTCCAGA	GGTAACCGTCTCCTCCTTCC	100
UCK2 (2)	CTCTTCGTGGACACAGATGC	CTCCCTCTTTCGCTGATGTC	108
UCKL1 (1)	ATCATTTTCGAGGGCATCAT	GGAGTCCGTGTCCACAAAG	108
UCKL1 (2)	CACGGCACACAGTCCAAG	ATTCTGGCCACAGTGGTCTT	114
UMPS (1)	AAAAGCAGTATGCAGGTGGTG	GGCACCACATGAGCATTTACTA	103
UMPS (2)	ACACTGAGGCAGCAGTGAGA	CTCGGGAGCCAGAAATAAAA	100
XAF1	ATTCCAGCTCCTGAAAGCAA	GGACAGCATCTACCCAGGTG	102
YWHAZ (Reference)	GCTGCTGGTGATGATAAGAAGG	AGTTAAGGGCCAGACCCAAT	105
ZBP1	CCCAGAGGATGCAGAGCTT	GGTTATCAAATGCCAGGTGC	108
