# Supplementary material for: Multi-omics analysis reveals the impact of influenza a virus host adaptation on immune signatures in pig tracheal tissue
Source: Front Immunol. 2024 Aug 16;15:1432743. doi: 10.3389/fimmu.2024.1432743 (PMC11378526; doi:10.3389/fimmu.2024.1432743)
Supplement: Supplementary file 4 [file Table3.xlsx]

## Sheet: UT sw vs ctr
Supplementary Table S3: List of 121 differentially expressed proteins in upper trachea in the pigs infected with the swine-adapted IAV compared to control pigs.
Accession no.	Protein name	Description	Log2 Fold Change	Padj	Expression
MT666905	NP	Nucleoprotein	19.2566	0	Up
F1RRM9	SRF	serum response factor	17.3914	1.24721e-06	Up
A0A287BIR3	DCAF7	DDB1 and CUL4 associated factor 7	15.3895	0.00179949	Up
A0A287A9I8	ATP5F1C	ATP synthase F1 subunit gamma	14.662	0.0118054	Up
A0A287BTA2	PCF11	PCF11 cleavage and polyadenylation factor subunit	14.585	0.00073015	Up
A0A287BSR1	ANAPC16	anaphase promoting complex subunit 16	13.7539	8.3224e-07	Up
MT666904	HA	Hemagglutinin	13.7244	0.000347862	Up
A0A5G2QB02	PPT1	palmitoyl-protein thioesterase 1	12.3972	7.07358e-06	Up
F1SKP5	MAFF	MAF bZIP transcription factor F	12.0713	0.00260814	Up
I3LLR7	MED31	mediator complex subunit 31	11.6327	0.00686119	Up
A0A286ZZC6	MRPL23	mitochondrial ribosomal protein L23	11.4778	0.00858611	Up
F1S528	PDRG1	p53 and DNA damage regulated 1	11.1331	0.0158949	Up
A0A287B320	NRBF2	nuclear receptor binding factor 2	10.9279	0.0410899	Up
F1S451	LDHD	lactate dehydrogenase D	10.8757	0.0307407	Up
F1RIV0	OASL	2'-5'-oligoadenylate synthetase like	10.6728	0.0236503	Up
F1RNB0	SUPT6H	SPT6 homolog, histone chaperone and transcription elongation factor	10.5279	0.0410587	Up
A0A286ZUJ0	INF2	inverted formin 2	9.97139	0.0374024	Up
F1RFA8	MLST8	MTOR associated protein, LST8 homolog	9.67472	0.0446881	Up
K7GSW9	CRISPLD2	cysteine rich secretory protein LCCL domain containing 2	9.67042	0.0444945	Up
A0A287B2Q3	MAP3K11	mitogen-activated protein kinase kinase kinase 11	9.24481	0.0460747	Up
F1S8T7	NPM3	nucleophosmin/nucleoplasmin 3	9.23646	0.0234981	Up
A0A5G2RDZ5	DRG2	developmentally regulated GTP binding protein 2	9.08212	0.0134198	Up
F1SKI6	NDUFAF3	NADH:ubiquinone oxidoreductase complex assembly factor 3	9.07081	0.0369569	Up
A0A286ZVK9	CIAO2B	cytosolic iron-sulfur assembly component 2B	8.86233	0.0315747	Up
A8BV05	ANGPTL2	angiopoietin like 2	8.8019	0.0304124	Up
A0A5G2QGF4	SDC4	syndecan 4	8.7853	0.0265524	Up
F1RPA7	GP2	glycoprotein 2	8.7844	0.0273326	Up
I3LE16	PGAM5	PGAM family member 5, mitochondrial serine/threonine protein phosphatase	8.76758	0.019637	Up
A0A5S6GYA9	ARAF	A-Raf proto-oncogene, serine/threonine kinase	7.99023	0.00422633	Up
F1SD54	UBR7	ubiquitin protein ligase E3 component n-recognin 7	7.86465	0.0339502	Up
F1RVX2	JPT1	Jupiter microtubule associated homolog 1	7.82197	0.0115452	Up
F1RW79	RREB1	ras responsive element binding protein 1	7.77131	0.0398818	Up
F1S7D9	DDX49	DEAD-box helicase 49	7.57316	0.0221903	Up
F1SCM9	TRIP10	thyroid hormone receptor interactor 10	7.47556	0.0214145	Up
A0A5G2RGW1	UCHL1	ubiquitin C-terminal hydrolase L1	7.29482	0.0247938	Up
I3LRH5	EPDR1	ependymin related 1	7.25888	0.0289566	Up
K7GKS3	GP91-PHOX	NADPH oxidase heavy chain subunit	7.03193	0.0329802	Up
I3LDW9	SNRPE	small nuclear ribonucleoprotein polypeptide E	6.97915	0.0459191	Up
F1RZ19	YIPF6	Yip1 domain family member 6	6.68239	0.0346465	Up
F1SED9	SUPT7L	SPT7 like, STAGA complex subunit gamma	6.52781	0.0103202	Up
F1SSH4	NUDCD3	NudC domain containing 3	6.5196	0.0281722	Up
F1SAY9	WDR3	WD repeat domain 3	5.91585	0.0304275	Up
K7GKN2	MX1	MX dynamin like GTPase 1	3.36093	0.000195692	Up
I3LKI1	SRGN	serglycin	3.33694	0.00568765	Up
A0A287AB58	ISG15	ISG15 ubiquitin like modifier	2.85398	2.77158e-07	Up
A0A287BAB3	A0A287BAB3	Ig-like domain-containing protein	2.74892	0.0278086	Up
I3LBJ3	WDR4	WD repeat domain 4	2.43866	0.00192446	Up
A0A286ZPE3	HNRNPA1	heterogeneous nuclear ribonucleoprotein A1	1.99288	0.00582889	Up
F1RYP8	LYSMD2	LysM domain containing 2	1.90772	0.0069806	Up
A0A5G2QM18	TAX1BP3	Tax1 binding protein 3	1.7067	0.00975708	Up
A0A287BJI7	CYP1B1	cytochrome P450 family 1 subfamily B member 1	1.7028	0.0497052	Up
A0A287A3T6	A0A287A3T6	Ig-like domain-containing protein	1.6701	0.0388811	Up
I3LVN1	NOP53	NOP53 ribosome biogenesis factor	1.58686	0.0305308	Up
A0A5S6GXI4	TFRC	transferrin receptor	1.46973	0.0111712	Up
A0A287AP28	A0A287AP28	Ig-like domain-containing protein	1.45922	0.0343201	Up
A0A287BK93	ACSL4	acyl-CoA synthetase long chain family member 4	1.42626	0.0372958	Up
A0A5G2R383	DDX47	DEAD-box helicase 47	1.38875	0.043227	Up
I3LJU2	JUNB	JunB proto-oncogene, AP-1 transcription factor subunit	1.36946	0.00616671	Up
A0A5G2QXP2	NUP98	nucleoporin 98 and 96 precursor	1.24136	0.00299559	Up
I3LI59	RBM8A	RNA binding motif protein 8A	1.22276	0.0358546	Up
F1SCY2	IFIT3	interferon induced protein with tetratricopeptide repeats 3	1.10564	0.00432222	Up
F1SMW8	SERPINB10	serpin family B member 10	1.05475	0.0261339	Up
F1RV77	RANBP9	RAN binding protein 9	1.03514	0.0300824	Up
A0A5G2QSB4	RPS3	ribosomal protein S3	1.03012	0.0217406	Up
A0A287A2P1	CROCC2	ciliary rootlet coiled-coil, rootletin family member 2	-1.01231	0.0263655	Down
A0A287ANG4	MUC5AC	mucin 5AC, oligomeric mucus/gel-forming	-1.11028	0.0339623	Down
A0A287B341	NUDT16	nudix hydrolase 16	-1.13224	0.0349009	Down
A0A287AZ54	PDXP	pyridoxal phosphatase	-1.13588	0.00152112	Down
I3L812	TPP1	tripeptidyl peptidase 1	-1.14156	0.0429214	Down
A0A286ZQ31	BPGM	bisphosphoglycerate mutase	-1.14329	0.0078182	Down
A0A286ZIL9	COL18A1	collagen type XVIII alpha 1 chain	-1.17836	0.0261303	Down
F1RGX4	LOC110259958	hemoglobin subunit alpha	-1.18283	0.0488236	Down
A0A5G2R1A5	TIMM10B	translocase of inner mitochondrial membrane 10B	-1.19564	0.0316022	Down
F1RLQ5	POGLUT2	protein O-glucosyltransferase 2	-1.21978	0.0209266	Down
A0A287B7W2	GMEB1	glucocorticoid modulatory element binding protein 1	-1.29903	0.0293948	Down
F1SLU9	P3H3	prolyl 3-hydroxylase 3	-1.33858	0.0232851	Down
F1S564	RTCA	RNA 3'-terminal phosphate cyclase	-1.3693	0.000481544	Down
K7GL59	CHM	CHM Rab escort protein	-1.42083	0.00396818	Down
I3LS97	PUDP	pseudouridine 5'-phosphatase	-1.45444	0.0162053	Down
F1S535	FNBP1L	formin binding protein 1 like	-1.46499	0.00639989	Down
A0A287ATH4	GPC1	glypican 1	-1.47274	0.0130498	Down
F1RHI8	CRABP2	cellular retinoic acid binding protein 2	-1.47368	0.0278078	Down
F1SAK7	ATP5MG	ATP synthase membrane subunit g	-1.61825	0.0381442	Down
F1RHC0	CYP2F1	cytochrome P450 family 2 subfamily F member 1	-1.74641	0.0437619	Down
A0A287ARC4	GGPS1	geranylgeranyl diphosphate synthase 1	-1.81155	0.000739224	Down
A0A287BT95	CBR2	carbonyl reductase 2	-2.12807	0.00093765	Down
A0A287A2N4	SAMD1	sterile alpha motif domain containing 1	-2.13279	0.0261921	Down
B4YSE3	KLF3	KLF transcription factor 3	-2.15836	0.0464009	Down
A0A287AGJ3	BCAT2	branched chain amino acid transaminase 2	-2.44438	0.0198027	Down
A0A286ZSH3	HEBP1	heme binding protein 1	-2.70802	0.0058835	Down
F1SE89	NFX1	nuclear transcription factor, X-box binding 1	-2.8132	0.0182708	Down
A0A287AUY5	HDGFL3	HDGF like 3	-3.70999	0.0294724	Down
F1S0W7	LAMC3	laminin subunit gamma 3	-4.71821	0.023008	Down
A0A5G2QIE0	VPS29	VPS29 retromer complex component	-5.6323	0.00324223	Down
A0A286ZQM5	CEP295	centrosomal protein 295	-6.16746	0.042144	Down
A0A287B5K1	PTBP1	polypyrimidine tract binding protein 1	-7.25767	0.0393082	Down
I3LU42	B3GALT6	beta-1,3-galactosyltransferase 6	-7.35738	0.0101497	Down
I3LGU6	LCA5L	lebercilin LCA5 like	-8.18011	0.0410157	Down
F1S2F2	ZNF503	zinc finger protein 503	-8.4974	0.0473969	Down
A0A287A5T9	ENPP1	ectonucleotide pyrophosphatase/phosphodiesterase 1	-8.61003	0.00847175	Down
F1S2Q5	ZC2HC1C	zinc finger C2HC-type containing 1C	-8.839	0.0366023	Down
A0A5K1TW63	RSPH4A	radial spoke head component 4A	-8.88033	0.010279	Down
F1S4Q9	CDC42EP3	CDC42 effector protein 3	-9.00833	0.0402272	Down
I3L736	C3H16orf89	chromosome 3 C16orf89 homolog	-9.22932	0.040596	Down
A0A287BI31	TBC1D30	TBC1 domain family member 30	-9.45279	0.0252784	Down
F1SDI6	INPP5A	inositol polyphosphate-5-phosphatase A	-9.59606	0.00220483	Down
A0A5S6HPQ5	CD3G	CD3 gamma subunit of T-cell receptor complex	-9.90712	0.0185365	Down
A0A286ZWK7	ESRP2	epithelial splicing regulatory protein 2	-10.1522	0.00891163	Down
A0A287BR60	CCDC74B	coiled-coil domain containing 74B	-10.1649	0.00493339	Down
A0A286ZJN7	DENND10	DENN domain containing 10	-10.5927	0.0395461	Down
A0A287B290	LOC100627466	uncharacterized LOC100627466	-10.9368	0.0081023	Down
K9J4M9	COLEC12	collectin subfamily member 12	-11.351	0.0119368	Down
A0A5G2QKW0	NPHP4	nephrocystin 4	-11.4076	0.00368089	Down
F1RNQ2	MORN3	MORN repeat containing 3	-11.5216	0.0063518	Down
A0A286ZXL1	A0A286ZXL1	G-protein coupled receptors family 1 profile domain-containing protein	-11.5612	0.0125506	Down
A0A2C9F3B6	MSMB	microseminoprotein beta	-11.5956	0.0124468	Down
A0A287BAG3	DFFA	DNA fragmentation factor subunit alpha	-11.6264	0.0318286	Down
A0A287AEN9	CDC42SE2	CDC42 small effector 2	-11.7953	0.025637	Down
M9MMN5	IKBKE	inhibitor of nuclear factor kappa B kinase subunit epsilon	-13.1291	0.0234069	Down
A0A287B5F7	CABCOCO1	ciliary associated calcium binding coiled-coil 1	-13.6591	0.0145757	Down
A0A287BFL6	TXLNG	taxilin gamma	-14.6448	0.000836518	Down

## Sheet: UT hu vs ctr
Supplementary Table S3: List of 175 differentially expressed proteins in upper trachea in the pigs infected with the human-adapted IAV compared to control pigs.
Accession no.	Protein name	Description	Log2 Fold Change	Padj	Expression
F1RRM9	SRF	serum response factor	17.6595	9.99948e-07	Up
F1RIV0	OASL	2'-5'-oligoadenylate synthetase like	16.5982	0.000663395	Up
A0A286ZMJ1	TTC33	tetratricopeptide repeat domain 33	16.4309	0.00187332	Up
A0A287ACB5	ILRUN	inflammation and lipid regulator with UBA-like and NBR1-like domains	15.8385	0.00120115	Up
A0A286ZPG1	WNT5B	Wnt family member 5B	15.4075	0.00250043	Up
F1SDE3	CENPV	centromere protein V	14.4156	0.00284166	Up
A0A480LC98	TIMM50	translocase of inner mitochondrial membrane 50	14.3129	0.00166056	Up
F1SQP9	VEZT	vezatin, adherens junctions transmembrane protein	14.1497	0.00152482	Up
A0A287BSR1	ANAPC16	anaphase promoting complex subunit 16	13.8229	7.73626e-07	Up
A0A287AZP4	PPP4R2	protein phosphatase 4 regulatory subunit 2	13.4959	0.00685764	Up
A0A5G2QB02	PPT1	palmitoyl-protein thioesterase 1	13.4939	2.19724e-06	Up
F1SKP5	MAFF	MAF bZIP transcription factor F	13.0867	0.00124557	Up
A0A287A8J6	MPG	N-methylpurine DNA glycosylase	12.8735	0.016339	Up
I3L7N7	VGLL4	vestigial like family member 4	12.6981	0.0147754	Up
A5YRP0	BTG1	BTG anti-proliferation factor 1	12.554	0.0118501	Up
A0A287AEF7	NSRP1	nuclear speckle splicing regulatory protein 1	12.4135	0.0147563	Up
A0A287A9I8	ATP5F1C	ATP synthase F1 subunit gamma	12.4016	0.0340645	Up
A0A287APJ6	KDSR	3-ketodihydrosphingosine reductase	12.2027	0.01958	Up
I3LLR7	MED31	mediator complex subunit 31	12.1944	0.00472572	Up
A0A5S6GE30	IFI30	IFI30 lysosomal thiol reductase	11.6662	0.0109211	Up
A0A287BE26	MRPL51	mitochondrial ribosomal protein L51	11.6263	0.0154307	Up
F1RFA8	MLST8	MTOR associated protein, LST8 homolog	11.4707	0.0162687	Up
A0A286ZTR8	TEF	TEF transcription factor, PAR bZIP family member	11.3325	0.0139599	Up
A0A286ZYY7	ADAM20	ADAM metallopeptidase domain 20	11.3127	0.0274989	Up
A0A287BPX6	USP33	ubiquitin specific peptidase 33	11.2944	0.0267297	Up
F1RS43	OXSM	3-oxoacyl-ACP synthase, mitochondrial	10.9412	0.0380361	Up
F1S451	LDHD	lactate dehydrogenase D	10.7691	0.0325323	Up
A0A286ZZX3	TIMP3	TIMP metallopeptidase inhibitor 3	10.6508	0.0152758	Up
A0A287BLN2	MTERF2	mitochondrial transcription termination factor 2	10.5869	0.0103908	Up
A8BV05	ANGPTL2	angiopoietin like 2	10.5249	0.00944123	Up
A0A5S6G4N7	TMSB10	thymosin beta 10	10.0868	0.0449699	Up
F1SCL6	SLC12A6	solute carrier family 12 member 6	10.0838	0.0294309	Up
F1SCZ6	MINPP1	multiple inositol-polyphosphate phosphatase 1	10.0541	0.0244003	Up
A0A5G2QIU4	LUC7L	LUC7 like	9.78583	0.0315424	Up
A0A287AGG3	C7H14orf93	chromosome 7 C14orf93 homolog	9.57039	0.0366915	Up
F1SFS6	ACAP1	ArfGAP with coiled-coil, ankyrin repeat and PH domains 1	9.55707	0.0413578	Up
A0A5G2RDZ5	DRG2	developmentally regulated GTP binding protein 2	9.44899	0.0101509	Up
F1S1P0	F1S1P0	UBC core domain-containing protein	9.42034	0.041983	Up
I3LCH3	POLR2C	RNA polymerase II subunit C	8.82173	0.017062	Up
A0A5S6IDI6	ESD	esterase D	8.81412	0.0383686	Up
A0A287B9Z5	A0A287B9Z5	Ferritin	8.4231	0.0323511	Up
A0A287BAX7	DIP2A	disco interacting protein 2 homolog A	8.34596	0.0263138	Up
A0A287BCC4	ZBED1	zinc finger BED-type containing 1	8.26437	0.0174348	Up
F1SJ50	RPP25	ribonuclease P and MRP subunit p25	8.24462	0.0363421	Up
F1SH50	TRIM59	tripartite motif containing 59	8.21721	0.0307227	Up
A0A5G2QXI1	ADAR	adenosine deaminase RNA specific	8.0699	0.041504	Up
A0A287AB49	MVD	mevalonate diphosphate decarboxylase	7.9539	0.0264025	Up
A0A5S6GYA9	ARAF	A-Raf proto-oncogene, serine/threonine kinase	7.86292	0.0048192	Up
A0A287AZE0	ATXN1L	ataxin 1 like	7.62216	0.0386541	Up
F1SD54	UBR7	ubiquitin protein ligase E3 component n-recognin 7	7.54106	0.0427545	Up
F1SSH4	NUDCD3	NudC domain containing 3	7.52026	0.0111374	Up
F1RVX2	JPT1	Jupiter microtubule associated homolog 1	7.22079	0.0197605	Up
I3LRH5	EPDR1	ependymin related 1	7.16556	0.0312207	Up
F1SCM9	TRIP10	thyroid hormone receptor interactor 10	7.05326	0.03042	Up
A0A5G2RGW1	UCHL1	ubiquitin C-terminal hydrolase L1	7.03377	0.030777	Up
F1SED9	SUPT7L	SPT7 like, STAGA complex subunit gamma	6.64958	0.00902023	Up
A0A287AB58	ISG15	ISG15 ubiquitin like modifier	3.58852	7.5919e-09	Up
K7GKN2	MX1	MX dynamin like GTPase 1	2.33038	0.00631448	Up
F1RYP8	LYSMD2	LysM domain containing 2	1.85856	0.00850277	Up
A0A5G2QM18	TAX1BP3	Tax1 binding protein 3	1.82208	0.0059488	Up
I3LBJ3	WDR4	WD repeat domain 4	1.58486	0.0420378	Up
A0A481APG3	U2AF2	U2 small nuclear RNA auxiliary factor 2	1.37187	0.00466898	Up
F1SCY2	IFIT3	interferon induced protein with tetratricopeptide repeats 3	1.24166	0.00156415	Up
F1S605	GSTM3	glutathione S-transferase mu 3	1.14066	0.0405557	Up
F1RGS2	GBA1	glucosylceramidase beta 1	1.01461	0.0376837	Up
F1RPH0	PGK1	phosphoglycerate kinase 1	1.0026	0.000920951	Up
F1S3E8	VAC14	VAC14 component of PIKFYVE complex	-1.01429	0.0226137	Down
A0A287AX76	SYAP1	synapse associated protein 1	-1.01673	0.0196856	Down
F1RM40	SYMPK	symplekin scaffold protein	-1.02326	0.00621262	Down
A0A287AT18	PSMA7	proteasome 20S subunit alpha 7	-1.02743	0.0393202	Down
F1RSY9	CDC40	cell division cycle 40	-1.03464	0.0242164	Down
M3VH35	LBR	lamin B receptor	-1.04171	0.0350874	Down
F1RRW9	CIZ1	CDKN1A interacting zinc finger protein 1	-1.0434	0.0185357	Down
F1SCG7	DDX24	DEAD-box helicase 24	-1.04921	0.00469643	Down
I3LNG8	STIP1	stress induced phosphoprotein 1	-1.06067	0.0291565	Down
F1RTB0	ARMC1	armadillo repeat containing 1	-1.06182	0.00142409	Down
F1SPF9	COPG1	COPI coat complex subunit gamma 1	-1.07504	0.0360265	Down
F1RUP2	GRSF1	G-rich RNA sequence binding factor 1	-1.07548	0.0232325	Down
A0A5G2REG7	A0A5G2REG7	Protein S100	-1.09084	0.000612495	Down
A0A5G2QKX6	A0A5G2QKX6	Cleavage/polyadenylation specificity factor A subunit C-terminal domain-containing protein	-1.09681	0.0172151	Down
I3L825	BORCS6	BLOC-1 related complex subunit 6	-1.13042	0.00631835	Down
K7GSY7	FUS	FUS RNA binding protein	-1.13566	0.0405137	Down
F1SEJ0	ANKMY2	ankyrin repeat and MYND domain containing 2	-1.14606	0.0171932	Down
F1S390	COG8	component of oligomeric golgi complex 8	-1.167	0.00389395	Down
A0A287ANG4	MUC5AC	mucin 5AC, oligomeric mucus/gel-forming	-1.16727	0.0253428	Down
A0A5S8K8F1	GAPDH	glyceraldehyde-3-phosphate dehydrogenase	-1.17954	0.00223095	Down
A0A287A2R9	CRK	CRK proto-oncogene, adaptor protein	-1.18587	0.0124197	Down
A0A287A8Y8	ACADS	acyl-CoA dehydrogenase short chain	-1.1958	0.0432836	Down
F1RLV7	TRIM22	Tripartite motif-containing protein 5-like	-1.20243	0.0476958	Down
A0A287BGN0	COX6A1	cytochrome c oxidase subunit 6A1	-1.232	0.0352137	Down
F1RLQ5	POGLUT2	protein O-glucosyltransferase 2	-1.27969	0.0153187	Down
A0A5S6GIV5	TOP2A	DNA topoisomerase II alpha	-1.28307	0.015686	Down
A0A286ZI58	PCP4	Purkinje cell protein 4	-1.29709	0.00496808	Down
F1S564	RTCA	RNA 3'-terminal phosphate cyclase	-1.30564	0.000782477	Down
F1RW04	TRIM65	tripartite motif containing 65	-1.3079	0.0494837	Down
A0A287BE52	PSIP1	PC4 and SFRS1 interacting protein 1	-1.31148	0.00228994	Down
F1RSN0	SHARPIN	SHANK associated RH domain interactor	-1.31322	0.033333	Down
F1S396	NOB1	NIN1 (RPN12) binding protein 1 homolog	-1.32571	0.0124005	Down
F2Z5Q6	RPS6	ribosomal protein S6	-1.32918	0.000910551	Down
A0A287B7W2	GMEB1	glucocorticoid modulatory element binding protein 1	-1.35003	0.023327	Down
A0A480TPG6	REXO2	RNA exonuclease 2	-1.36198	0.00178019	Down
F1RWX5	WRNIP1	WRN helicase interacting protein 1	-1.37885	0.00607618	Down
F1SGG3	KRT1	keratin 1	-1.39238	0.00606048	Down
A0A287BJN7	HYPK	huntingtin interacting protein K	-1.39439	0.0349071	Down
A0A287A3X6	CARD11	caspase recruitment domain family member 11	-1.42306	0.0096834	Down
F1RQZ4	CCDC43	coiled-coil domain containing 43	-1.43034	0.00171952	Down
A0A286ZZB7	H1-4	H1.4 linker histone	-1.43079	0.00382423	Down
A0A287AR56	QSOX2	quiescin sulfhydryl oxidase 2	-1.43841	0.00747811	Down
A0A287ATH4	GPC1	glypican 1	-1.46167	0.0137451	Down
F1RGE3	NDUFA2	NADH:ubiquinone oxidoreductase subunit A2	-1.47237	0.00190595	Down
I3LTD0	LYVE1	lymphatic vessel endothelial hyaluronan receptor 1	-1.47961	0.0217662	Down
A0A5G2R1A5	TIMM10B	translocase of inner mitochondrial membrane 10B	-1.53627	0.00574796	Down
A0A287ANX9	A0A287ANX9	Ig-like domain-containing protein	-1.59339	0.034198	Down
F1S535	FNBP1L	formin binding protein 1 like	-1.60055	0.00310323	Down
A0A286ZPL6	D2HGDH	D-2-hydroxyglutarate dehydrogenase	-1.6126	0.0384155	Down
F1RHI8	CRABP2	cellular retinoic acid binding protein 2	-1.63875	0.0141515	Down
F1RM08	SLC1A5	solute carrier family 1 member 5	-1.72323	0.0432454	Down
A0A5G2R6J1	PSMB2	proteasome 20S subunit beta 2	-1.74883	8.36149e-06	Down
A0A480Y9B4	QNG1	Q-nucleotide N-glycosylase 1	-1.75765	0.0042916	Down
A0A286ZTF6	NOL7	nucleolar protein 7	-1.76427	0.000503771	Down
F2Z5J9	RAB11B	RAB11B, member RAS oncogene family	-1.78674	0.0344372	Down
A0A287B6Y1	RPL30	ribosomal protein L30	-1.81464	0.0151004	Down
F1SAK7	ATP5MG	ATP synthase membrane subunit g	-1.82037	0.0189237	Down
A0A481C5X7	CFAP410	cilia and flagella associated protein 410	-1.82305	0.00500589	Down
F2Z5B2	TUBB	tubulin beta class I	-1.83434	0.0111729	Down
A0A287ASA9	PLEKHF2	pleckstrin homology and FYVE domain containing 2	-1.86984	0.0193588	Down
F2Z5B4	HNRNPA3	heterogeneous nuclear ribonucleoprotein A3	-1.90337	0.0406548	Down
A0A287A2N4	SAMD1	sterile alpha motif domain containing 1	-1.96159	0.0421067	Down
I3LCU9	CARHSP1	calcium regulated heat stable protein 1	-2.02586	0.0196418	Down
F1SLU9	P3H3	prolyl 3-hydroxylase 3	-2.02774	0.000841715	Down
F1S1V0	UBR3	ubiquitin protein ligase E3 component n-recognin 3	-2.07144	0.046845	Down
K7GL59	CHM	CHM Rab escort protein	-2.16418	5.26577e-05	Down
A0A287BAG8	BTF3L4	basic transcription factor 3 like 4	-2.25244	0.0458753	Down
A0A287ARC4	GGPS1	geranylgeranyl diphosphate synthase 1	-2.27963	5.78429e-05	Down
A0A287BC09	CASKIN2	CASK interacting protein 2	-2.28897	0.00387495	Down
A0A287B425	RNF126	ring finger protein 126	-2.36177	0.0308245	Down
A0A286ZSH3	HEBP1	heme binding protein 1	-3.01433	0.00240093	Down
K7GNP5	SFRP1	secreted frizzled related protein 1	-3.04505	0.0413148	Down
A0A5G2R9F7	FKBP1A	FKBP prolyl isomerase 1A	-3.12012	0.0147002	Down
F1RXE4	TNS4	tensin 4	-3.20619	0.0306747	Down
F1SBH4	POLR3F	RNA polymerase III subunit F	-3.66617	0.0158867	Down
A0A287ANN7	EEF1D	eukaryotic translation elongation factor 1 delta	-3.76604	0.0253671	Down
F1SE89	NFX1	nuclear transcription factor, X-box binding 1	-4.11731	0.000809515	Down
F1S0W7	LAMC3	laminin subunit gamma 3	-4.29605	0.0396355	Down
K7GL83	ILF3	interleukin enhancer binding factor 3	-4.45813	0.0183699	Down
A0A287AUY5	HDGFL3	HDGF like 3	-5.02959	0.00335489	Down
F1SGI8	KRT82	keratin 82	-5.24151	0.0200339	Down
A0A287BR53	C18orf21	chromosome 6 C18orf21 homolog	-5.54443	0.0145973	Down
I3LUS1	DCHS1	dachsous cadherin-related 1	-6.74959	0.0341409	Down
A0A287BMI6	MAP4K5	mitogen-activated protein kinase kinase kinase kinase 5	-7.06227	0.0356329	Down
I3LU42	B3GALT6	beta-1,3-galactosyltransferase 6	-7.35738	0.0101497	Down
A0A287ADK6	PMF1	polyamine modulated factor 1	-7.54888	0.0492772	Down
K7GPB8	NT5DC1	5'-nucleotidase domain containing 1	-7.65616	0.0404539	Down
I3LGC0	PPP2R5E	protein phosphatase 2 regulatory subunit B'epsilon	-7.83957	0.0401206	Down
F1S7X0	F1S7X0	Nesprin-1 isoform 4 (Nesprin-1 alpha 2)-like	-7.90172	0.0193243	Down
F1SDI6	INPP5A	inositol polyphosphate-5-phosphatase A	-7.92245	0.0103462	Down
A0A5K1TW63	RSPH4A	radial spoke head component 4A	-8.88033	0.010279	Down
A0A287AGS3	PLEKHG1	pleckstrin homology and RhoGEF domain containing G1	-9.18964	0.0399234	Down
A0A286ZXL1	A0A286ZXL1	G-protein coupled receptors family 1 profile domain-containing protein	-9.23001	0.0487528	Down
A0A287A5T9	ENPP1	ectonucleotide pyrophosphatase/phosphodiesterase 1	-9.27522	0.00474891	Down
A0A5G2QKW0	NPHP4	nephrocystin 4	-9.48581	0.0148592	Down
F1SAI5	MOCOS	molybdenum cofactor sulfurase	-9.4958	0.0480556	Down
A0A287BFL6	TXLNG	taxilin gamma	-9.87847	0.0202653	Down
A0A286ZJN7	DENND10	DENN domain containing 10	-10.5553	0.0403123	Down
A0A287ALZ7	DNAJB5	DnaJ heat shock protein family (Hsp40) member B5	-10.7289	0.0378766	Down
F1RS13	PTRH1	peptidyl-tRNA hydrolase 1 homolog	-10.8927	0.0420372	Down
A0A286ZMD2	ATL2	atlastin GTPase 2	-11.3796	0.0126294	Down
F1SD77	C2H19orf53	chromosome 2 C19orf53 homolog	-11.4666	0.010904	Down
A0A287B5F7	CABCOCO1	ciliary associated calcium binding coiled-coil 1	-11.6991	0.0376587	Down
A0A286ZLW9	PLCL2	phospholipase C like 2	-11.7615	0.0106343	Down
F1S7M5	SIRT6	sirtuin 6	-12.1	0.00988714	Down
A0A5G2R987	GNG2	G protein subunit gamma 2	-12.3949	0.00364813	Down
A0A287BT99	ABR	ABR activator of RhoGEF and GTPase	-12.417	0.0272105	Down
A0A287BAG3	DFFA	DNA fragmentation factor subunit alpha	-13.9018	0.0100013	Down
A0A5G2Q9H8	RRAGC	Ras related GTP binding C	-14.0143	0.0264403	Down

## Sheet: UT sw vs hu
Supplementary Table S3: List of 97 differentially expressed proteins in upper trachea in the pigs infected with the swine-adapted IAV compared to the pigs infected with the human-adapted IAV.
Accession no.	Protein name	Description	Log2 Fold Change	Padj	Expression
MT666905	NP	Nucleoprotein	19.2566	0	Up
MT666904	HA	Hemagglutinin	13.7244	0.00014834	Up
A0A5G2R987	GNG2	G protein subunit gamma 2	12.3935	0.00185782	Up
F1S2A1	ABCD1	ATP binding cassette subfamily D member 1	12.2614	0.00662968	Up
I3L9K1	FXYD5	FXYD domain containing ion transport regulator 5	12.1843	0.00984449	Up
A0A287A506	SYNE2	spectrin repeat containing nuclear envelope protein 2	12.1476	0.0206174	Up
F2Z5L6	H2AC21	H2A clustered histone 21	10.9663	0.0216941	Up
A0A480PW82	SPC25	SPC25 component of NDC80 kinetochore complex	10.9246	0.0272503	Up
A0A287AUV6	PRX	periaxin	10.8488	0.0198029	Up
A0A287BTA2	PCF11	PCF11 cleavage and polyadenylation factor subunit	10.275	0.00800746	Up
A0A287BTN4	SMIM4	small integral membrane protein 4	10.1788	0.0134498	Up
A0A5S6G0V8	CA3	carbonic anhydrase 3	10.0991	0.0220235	Up
F1SKI6	NDUFAF3	NADH dehydrogenase [ubiquinone] 1 alpha subcomplex assembly factor 3	9.59745	0.0164398	Up
A0A5G2Q7C2	TMEM143	transmembrane protein 143	9.53875	0.0190514	Up
A0A286ZZC6	MRPL23	mitochondrial ribosomal protein L23	8.98015	0.0265035	Up
A0A5G2QGF4	SDC4	syndecan 4	8.7853	0.0163331	Up
F1RPA7	GP2	glycoprotein 2	8.7844	0.0168653	Up
A0A287A0W9	TCN1	transcobalamin 1	8.55854	0.0346037	Up
A0A287A0X9	A0A287A0X9	60S ribosomal protein L13	8.39812	0.0454375	Up
I3L5H4	SENP8	SUMO peptidase family member, NEDD8 specific	6.831	0.0431047	Up
F1S7X0	F1S7X0	Nesprin-1 isoform 4 (Nesprin-1 alpha 2)-like	6.45234	0.0405275	Up
A0A287BMI6	MAP4K5	mitogen-activated protein kinase kinase kinase kinase 5	6.14539	0.0496347	Up
F1SGI8	KRT82	keratin 82	6.05909	0.00393718	Up
F1RUL6	LOC100520680	platelet factor 4	6.00469	0.0434419	Up
I3LDS3	KRT10	keratin 10	5.07489	0.0360273	Up
A0A287ANN7	EEF1D	eukaryotic translation elongation factor 1 delta	3.39403	0.0297675	Up
I6L6E1	ALDH3B1	aldehyde dehydrogenase 3 family member B1	3.04037	0.00907329	Up
F2Z5B4	HNRNPA3	heterogeneous nuclear ribonucleoprotein A3	2.29415	0.00737017	Up
I3L638	VTN	vitronectin	2.20594	0.0314855	Up
A0A287BMT4	A0A287BMT4	Ig-like domain-containing protein	2.03027	0.00340245	Up
A0A075B7H9	A0A075B7H9	Ig-like domain-containing protein	1.85516	0.0261539	Up
D2D0E6	MLYCD	malonyl-CoA decarboxylase	1.83692	0.043364	Up
I3L6P1	LOC100621287	MORF4 family-associated protein 1	1.61604	0.0195439	Up
A0A481C5X7	CFAP410	cilia and flagella associated protein 410	1.58513	0.00815338	Up
A0A286ZPE3	HNRNPA1	heterogeneous nuclear ribonucleoprotein A1	1.48982	0.0257064	Up
F1S731	STX11	syntaxin 11	1.4058	0.00435297	Up
I3L6L6	AKNA	AT-hook transcription factor	1.39537	0.0453001	Up
F1S8P8	NOP14	NOP14 nucleolar protein	1.3743	0.0493223	Up
A0A5S6GIV5	TOP2A	DNA topoisomerase II alpha	1.36736	0.00562022	Up
F1RSJ8	FTSJ3	FtsJ RNA 2'-O-methyltransferase 3	1.34556	0.00492061	Up
F1SGG3	KRT1	keratin 1	1.34015	0.00443942	Up
A0A480TPG6	REXO2	RNA exonuclease 2	1.22965	0.00223505	Up
F1RK83	SCARF2	scavenger receptor class F member 2	1.20204	0.0184813	Up
F1RX36	FGA	fibrinogen alpha chain	1.18302	0.00845453	Up
F1SJM0	PTX3	pentraxin 3	1.18146	0.0397104	Up
A0A287AGH0	RPL22L1	ribosomal protein L22 like 1	1.18077	0.000842924	Up
F1SMW8	SERPINB10	serpin family B member 10	1.1262	0.0101881	Up
A0A287ACJ4	ITGA4	integrin subunit alpha 4	1.1249	0.0308249	Up
A0A287BM93	A0A287BM93	Ring finger protein 113A	1.12285	0.0340038	Up
F1SV36	LOC100522887	caspase-13	1.08553	0.0436654	Up
F2Z5C1	ANXA5	annexin A5	1.06918	0.0052696	Up
F1SV29	UTP11	UTP11 small subunit processome component	1.02226	0.0433098	Up
F1SH96	ITIH1	inter-alpha-trypsin inhibitor heavy chain 1	1.01762	0.00696905	Up
K7GNC8	RBM10	RNA binding motif protein 10	1.00136	0.00566689	Up
A0A287AS29	NME1	NME/NM23 nucleoside diphosphate kinase 1	-0.953964	0.00225368	Down
A0A287B341	NUDT16	nudix hydrolase 16	-1.24068	0.0120739	Down
F1S605	GSTM3	glutathione S-transferase mu 3	-1.25537	0.0141453	Down
A0A287BCE6	FCGBP	Fc gamma binding protein	-1.4446	0.0153142	Down
K7GNB4	PADI1	peptidyl arginine deiminase 1	-1.56192	0.0359809	Down
A0A287BT95	CBR2	carbonyl reductase 2	-2.16303	0.000360425	Down
A0A287A7R6	DNM2	dynamin 2	-5.06101	0.0362502	Down
A0A287BCC4	ZBED1	zinc finger BED-type containing 1	-6.46801	0.046656	Down
A0A287B5K1	PTBP1	polypyrimidine tract binding protein 1	-6.53727	0.0455191	Down
F1SSN7	ATG14	autophagy related 14	-7.95225	0.0215667	Down
A0A287AB49	MVD	mevalonate diphosphate decarboxylase	-7.9539	0.0162311	Down
F1SQP9	VEZT	vezatin, adherens junctions transmembrane protein	-8.03501	0.0498459	Down
F1RNQ2	MORN3	MORN repeat containing 3	-8.28246	0.0344323	Down
F1SB85	CCDC146	coiled-coil domain containing 146	-8.49719	0.0480824	Down
A0A286ZWK7	ESRP2	epithelial splicing regulatory protein 2	-8.85793	0.0135938	Down
F1RQT8	TCTE1	t-complex-associated-testis-expressed 1	-8.99129	0.0455153	Down
A0A286ZTS1	L3HYPDH	trans-L-3-hydroxyproline dehydratase	-9.01206	0.0450033	Down
A0A5S6GE30	IFI30	IFI30 lysosomal thiol reductase	-9.15854	0.0315431	Down
I3LJI9	SMUG1	single-strand-selective monofunctional uracil-DNA glycosylase 1	-9.25701	0.0483838	Down
F1RRJ7	DLK2	delta like non-canonical Notch ligand 2	-9.4009	0.0166713	Down
F1RX23	TMEM131L	transmembrane 131 like	-9.46018	0.0157101	Down
A0A287B290	LOC100627466	uncharacterized LOC100627466	-9.52061	0.0126424	Down
A0A5G2QD30	TXNIP	thioredoxin interacting protein	-9.78702	0.0135827	Down
F1SDA5	NRDE2	NRDE-2, necessary for RNA interference, domain containing	-9.79376	0.0307004	Down
I3LIZ4	TRAF3IP1	TRAF3 interacting protein 1	-9.84895	0.0389299	Down
A0A286ZMJ1	TTC33	tetratricopeptide repeat domain 33	-9.93291	0.040337	Down
F1S8U1	POLL	DNA polymerase lambda	-10.1495	0.00536184	Down
A0A287BR60	CCDC74B	coiled-coil domain containing 74B	-10.8341	0.00144364	Down
A0A287BAX7	DIP2A	disco interacting protein 2 homolog A	-10.9823	0.00186873	Down
F1SGS2	LOC100739080	mast cell protease 3	-11.0472	0.00414956	Down
F1SUS6	CPLANE2	ciliogenesis and planar polarity effector complex subunit 2	-11.3638	0.0160659	Down
I3LM52	HDAC4	histone deacetylase 4	-11.464	0.0183638	Down
A0A287B2E2	DZANK1	double zinc ribbon and ankyrin repeat domains 1	-11.5261	0.00208912	Down
I3L7N7	VGLL4	vestigial like family member 4	-12.2152	0.0113345	Down
Q8MKG1	HSD11B2	hydroxysteroid 11-beta dehydrogenase 2	-12.4411	0.0227002	Down
A0A286ZP34	HYDIN	HYDIN axonemal central pair apparatus protein	-12.7912	0.00639312	Down
I3LAB4	ATPAF2	ATP synthase mitochondrial F1 complex assembly factor 2	-13.0084	0.021296	Down
K7GQ32	CXHXorf38	chromosome X CXorf38 homolog	-13.3716	0.00217894	Down
F1SS42	AP1G2	adaptor related protein complex 1 subunit gamma 2	-13.3961	0.0036679	Down
I3LV38	MSRB3	methionine sulfoxide reductase B3	-13.4857	0.00813395	Down
F1SLZ9	RNF41	ring finger protein 41	-14.1246	0.00404424	Down
A0A286ZZX3	TIMP3	TIMP metallopeptidase inhibitor 3	-14.5462	0.000568173	Down
A0A287A8J6	MPG	N-methylpurine DNA glycosylase	-14.8175	0.00313187	Down

## Sheet: LT sw vs ctr
Supplementary Table S3: List of 81 differentially expressed proteins in lower trachea in the pigs infected with the swine-adapted IAV compared to control pigs.
Accession no.	Protein name	Description	Log2 Fold Change	Padj	Expression
MT666905	NP	Nucleoprotein	19.148	0	Up
F1CNZ4	STEAP4	STEAP4 metalloreductase	14.8599	0.0206693	Up
F1RIV0	OASL	2'-5'-oligoadenylate synthetase like	14.3167	0.000358345	Up
A0A5G2RLC3	A0A5G2RLC3	Endonuclease/exonuclease/phosphatase domain-containing protein	13.2114	0.00597669	Up
A0A287AXI5	IFI6	interferon alpha inducible protein 6	13.1514	0.000153521	Up
A0A287BPH8	FLII	FLII actin remodeling protein	12.3074	0.0128305	Up
I3LLG5	HEG1	heart development protein with EGF like domains 1	11.4483	0.00490655	Up
I3LFF2	CEP83	centrosomal protein 83	11.1542	0.00518055	Up
MT666904	HA	Hemagglutinin	11.0335	0.000281706	Up
A0A287BN04	PLEC	plectin	10.8754	0.0119153	Up
F1RMC7	ALG11	ALG11 alpha-1,2-mannosyltransferase	10.7239	0.000653509	Up
F1SEI8	TSPAN13	tetraspanin 13	10.5287	0.0143517	Up
F1STG2	CNOT11	CCR4-NOT transcription complex subunit 11	10.2929	0.0100986	Up
I3LND2	SEC62	SEC62 homolog, preprotein translocation factor	10.2571	0.0270303	Up
F1RW86	ITGA8	integrin subunit alpha 8	9.96819	0.0372877	Up
A0A287A531	ANXA5	annexin A5	9.70942	0.0492468	Up
A0A5G2QK91	ATP5MG	ATP synthase membrane subunit g	9.55055	0.0397124	Up
A0A286ZZC6	MRPL23	mitochondrial ribosomal protein L23	9.27971	0.0082434	Up
F1SFW3	NPR1	natriuretic peptide receptor 1	8.85665	0.004794	Up
F1RNB0	SUPT6H	SPT6 homolog, histone chaperone and transcription elongation factor	8.43041	0.030808	Up
A0A287AWK4	FKBP8	FKBP prolyl isomerase 8	8.02654	0.0120759	Up
A0A287BBI3	RPL6	ribosomal protein L6	7.38788	0.0417233	Up
A0A480QG80	IARS2	isoleucyl-tRNA synthetase 2, mitochondrial	5.89324	0.0488009	Up
F1RSR5	STARD13	StAR related lipid transfer domain containing 13	3.97881	0.00559727	Up
K7GKN2	MX1	MX dynamin like GTPase 1	3.32737	0.000759658	Up
A0A287AB58	ISG15	ISG15 ubiquitin like modifier	3.12442	7.53202e-07	Up
F1SCY2	IFIT3	interferon induced protein with tetratricopeptide repeats 3	2.87545	1.65686e-05	Up
A0A288CFW7	ZBP1	Z-DNA binding protein 1	2.41415	0.000239516	Up
A0A286ZSG6	EPSTI1	epithelial stromal interaction 1	2.15569	0.000445351	Up
F1SG66	MX2	MX dynamin like GTPase 2	1.99831	0.000336824	Up
A0A5G2QEW1	ITIH4	Inter-alpha-trypsin inhibitor heavy chain 4	1.94876	0.0075388	Up
F1RX36	FGA	fibrinogen alpha chain	1.7832	0.00845228	Up
A0A287BGD6	ITIH4	Inter-alpha-trypsin inhibitor heavy chain 4	1.56948	0.0111311	Up
A0A5G2RG89	CMPK2	cytidine/uridine monophosphate kinase 2	1.47416	0.000244508	Up
A0A5G2QD19	NUP107	nucleoporin 107	1.43201	0.0435668	Up
A0A286ZVN0	LOC106504547	serpin A3-8	1.28286	0.0179728	Up
A0A5G2RDZ5	DRG2	developmentally regulated GTP binding protein 2	1.25919	0.00176352	Up
F1S3C2	RAB24	RAB24, member RAS oncogene family	1.23451	0.044631	Up
A0A5S6GXI4	TFRC	transferrin receptor	1.19666	0.00625478	Up
F1SMW8	SERPINB10	serpin family B member 10	1.10573	0.0114073	Up
F1SV36	LOC100522887	caspase-13	1.09053	0.00387818	Up
A0A286ZJQ9	CAV1	caveolin 1	1.0715	0.0465556	Up
K7GNC8	RBM10	RNA binding motif protein 10	1.05543	0.0420343	Up
F1RN71	BLMH	bleomycin hydrolase	1.05312	0.0222006	Up
F1RQS0	ENPP4	ectonucleotide pyrophosphatase/phosphodiesterase 4	1.05251	0.0260616	Up
A0A287BR94	RABEPK	Rab9 effector protein with kelch motifs	1.04468	0.0234413	Up
A0A287BCE6	FCGBP	Fc gamma binding protein	-1.20565	0.0170406	Down
I3LVL5	CRISP3	cysteine-rich secretory protein 3	-1.23773	0.0220634	Down
A0A5G2R336	CBR1	carbonyl reductase 1	-1.25337	0.000186612	Down
F1SRD7	CSDC2	cold shock domain containing C2	-1.28567	0.00209651	Down
I3LBL7	LOC100510917	glutathione S-transferase A4	-1.39995	0.0167594	Down
A0A287BT95	CBR2	carbonyl reductase 2	-1.49582	0.0237411	Down
A0A287ACX1	PPP1R1B	protein phosphatase 1 regulatory inhibitor subunit 1B	-1.6413	0.0192832	Down
A0A287A0E9	CLCA1	chloride channel accessory 1	-1.97541	0.0089204	Down
F1RJ68	OLFM4	olfactomedin 4	-4.65986	0.0396528	Down
F1RR54	SLU7	SLU7 homolog, splicing factor	-6.45624	0.0216977	Down
F1SF92	ZMYND12	zinc finger MYND-type containing 12	-7.21267	0.0102286	Down
A0A2C9F397	TKFC	triokinase and FMN cyclase	-7.99943	0.049232	Down
A0A286ZNW2	B3GNT9	UDP-GlcNAc:betaGal beta-1,3-N-acetylglucosaminyltransferase 9	-8.73805	0.0381374	Down
A0A287ARP5	FER1L6	fer-1 like family member 6	-8.97265	0.0112386	Down
F1S8F7	TTC5	tetratricopeptide repeat domain 5	-8.98493	0.0196852	Down
F1RJS5	CHRNA2	cholinergic receptor nicotinic alpha 2 subunit	-9.60115	0.0436424	Down
I3LTB2	TADA2B	transcriptional adaptor 2B	-9.75008	0.0267479	Down
A0A480E524	IQCG	IQ motif containing G	-10.3042	0.0254024	Down
A0A287BJJ5	TMEM154	transmembrane protein 154	-10.9516	0.0145714	Down
A0A5G2R1W3	RYR2	ryanodine receptor 2	-11.1903	0.0189606	Down
A0A2C9F3B6	MSMB	microseminoprotein beta	-11.202	0.0239289	Down
A0A5G2R996	A0A5G2R996	KASH domain-containing protein	-11.5054	0.0226212	Down
A0A5G2QR28	HIBADH	3-hydroxyisobutyrate dehydrogenase	-11.9044	0.0102145	Down
B4X5Z2	KLF2	KLF transcription factor 2	-12.0771	0.000275298	Down
F1SK98	NRIP2	nuclear receptor interacting protein 2	-12.7728	0.00661485	Down
A0A287B6S6	SDHAF2	succinate dehydrogenase complex assembly factor 2	-12.996	0.00237152	Down
F1RNW7	GPATCH1	G-patch domain containing 1	-13.3981	0.0159101	Down
A0A287A8H7	NUDT4	nudix hydrolase 4	-13.4071	0.0178955	Down
A0A287B204	MORN2	MORN repeat containing 2	-13.6925	0.017103	Down
F1S5Q5	SCGB3A1	secretoglobin family 3A member 1	-14.4704	9.30821e-05	Down
I3LDD5	PRTFDC1	phosphoribosyl transferase domain containing 1	-14.5982	0.000516215	Down
A0A480P3R5	CDC42EP1	CDC42 effector protein 1	-14.6789	0.00159312	Down
F1S554	PALMD	palmdelphin	-15.0821	0.00193711	Down
I3LUI1	IGFN1	immunoglobulin like and fibronectin type III domain containing 1	-16.2974	0.000146942	Down
A0A287B8J6	EXOC7	exocyst complex component 7	-17.2666	0.00609662	Down

## Sheet: LT hu vs ctr
Supplementary Table S3: List of 82 differentially expressed proteins in lower trachea in the pigs infected with the human-adapted IAV compared to control pigs.
Accession no.	Protein name	Description	Log2 Fold Change	Padj	Expression
F1RIV0	OASL	2'-5'-oligoadenylate synthetase like	16.7922	5.81319e-05	Up
F1RU47	RIN1	Ras and Rab interactor 1	15.5618	0.0110456	Up
A0A287AXI5	IFI6	interferon alpha inducible protein 6	14.1382	6.58243e-05	Up
I3LD75	SIGIRR	single Ig and TIR domain containing	13.7922	0.021946	Up
F1SNK8	DMRTA1	DMRT like family A1	12.8663	0.0131237	Up
A0A5G2RLC3	A0A5G2RLC3	Endonuclease/exonuclease/phosphatase domain-containing protein	12.8466	0.00742009	Up
F1RL05	TOP3B	DNA topoisomerase III beta	12.3924	8.97962e-05	Up
F1RZ68	RHBDF2	rhomboid 5 homolog 2	12.3634	0.0157587	Up
F1SJ28	LMAN1L	lectin, mannose binding 1 like	12.1286	0.0186103	Up
I3LMK2	TFF2	trefoil factor 2	12.0591	0.00747337	Up
I3LFF2	CEP83	centrosomal protein 83	10.9516	0.00599163	Up
F1RMC7	ALG11	ALG11 alpha-1,2-mannosyltransferase	10.7298	0.000649876	Up
F1RNB0	SUPT6H	SPT6 homolog, histone chaperone and transcription elongation factor	10.7082	0.00607831	Up
A0A287BN04	PLEC	plectin	10.4088	0.0160806	Up
F1STE8	EIF5B	eukaryotic translation initiation factor 5B	10.1754	0.0197637	Up
F1S5N8	F1S5N8	Glutathione S-transferase omega	10.1574	0.0404635	Up
A0A287A531	ANXA5	annexin A5	10.1139	0.0397038	Up
A0A5G2RBM7	VPS45	vacuolar protein sorting 45 homolog	10.105	0.0198137	Up
K7GLC3	CD101	CD101 molecule	10.0282	0.0259362	Up
A0A287A2G1	LOC102161784	guanylate-binding protein 6-like	9.68854	0.00451578	Up
A0A5G2R412	DHCR24	24-dehydrocholesterol reductase	9.20964	0.0287302	Up
A0A287AWK4	FKBP8	FKBP prolyl isomerase 8	9.05214	0.00487498	Up
F1SEI8	TSPAN13	tetraspanin 13	8.58134	0.0484577	Up
F1RZ70	SEC14L1	SEC14 like lipid binding 1	8.38183	0.0481005	Up
A0A5G2QLD8	EIF1	eukaryotic translation initiation factor 1	7.05307	0.0419274	Up
A0A286ZUJ2	SPIN1	spindlin 1	6.47959	0.0396192	Up
A0A480QG80	IARS2	isoleucyl-tRNA synthetase 2, mitochondrial	5.94308	0.0467222	Up
F1SUG1	SUPV3L1	Suv3 like RNA helicase	5.60008	0.0404646	Up
A0A287AB58	ISG15	ISG15 ubiquitin like modifier	3.62838	7.87748e-08	Up
F1SCY2	IFIT3	interferon induced protein with tetratricopeptide repeats 3	3.1498	4.92085e-06	Up
A0A288CFW7	ZBP1	Z-DNA binding protein 1	2.83902	3.56694e-05	Up
K7GKN2	MX1	MX dynamin like GTPase 1	2.64457	0.00590676	Up
A0A287A3X6	CARD11	caspase recruitment domain family member 11	2.35736	0.0439804	Up
F1SG66	MX2	MX dynamin like GTPase 2	2.33196	5.76391e-05	Up
A0A5G2RG89	CMPK2	cytidine/uridine monophosphate kinase 2	2.24508	1.12062e-06	Up
A0A286ZSG6	EPSTI1	epithelial stromal interaction 1	2.17937	0.000396915	Up
F1RQS0	ENPP4	ectonucleotide pyrophosphatase/phosphodiesterase 4	1.34328	0.00466525	Up
A0A287ADK7	FIS1	fission, mitochondrial 1	1.21702	0.0196172	Up
A0A287BCW7	FAHD1	fumarylacetoacetate hydrolase domain containing 1	1.13109	0.0286333	Up
F1S614	STRIP1	striatin interacting protein 1	1.08844	0.0243414	Up
F1RR80	GLE1	GLE1 RNA export mediator	1.04956	0.0231198	Up
A0A5G2RDZ5	DRG2	developmentally regulated GTP binding protein 2	1.00185	0.0112992	Up
A0A286ZQ31	BPGM	bisphosphoglycerate mutase	-1.02787	0.0360872	Down
F1SD73	F1SD73	NADH dehydrogenase [ubiquinone] 1 beta subcomplex subunit 1	-1.05548	0.0480911	Down
F1RL85	GRWD1	glutamate rich WD repeat containing 1	-1.05799	0.00149675	Down
F1RHI8	CRABP2	cellular retinoic acid binding protein 2	-1.06775	0.017664	Down
I3L7E1	ZBTB8OS	zinc finger and BTB domain containing 8 opposite strand	-1.08481	0.00494783	Down
A0A287AHM9	TJP1	tight junction protein 1	-1.15052	0.0133259	Down
A0A5S6GID0	PSMC5	proteasome 26S subunit, ATPase 5	-1.2332	0.00999245	Down
F1S2F6	VDAC2	voltage dependent anion channel 2	-1.23655	0.000321464	Down
A0A287A6P1	GSN	gelsolin	-1.30812	0.00776038	Down
A0A5S6GYA9	ARAF	A-Raf proto-oncogene, serine/threonine kinase	-1.35778	0.0428395	Down
F1SGF4	THOC7	THO complex subunit 7	-1.394	0.000126477	Down
A0A5G2R3M6	HADHA	hydroxyacyl-CoA dehydrogenase trifunctional multienzyme complex subunit alpha	-1.8248	0.000589389	Down
I3LDM1	POSTN	periostin	-1.83571	0.000804761	Down
K9IVW4	MTPN	myotrophin	-2.0445	0.000437487	Down
A0A287BHQ2	HMGB3	high mobility group box 3	-2.32775	0.0233066	Down
A0A5G2Q932	UBE3C	ubiquitin protein ligase E3C	-3.24317	0.00579606	Down
F1RPX1	MTA2	metastasis associated 1 family member 2	-4.59429	0.0496717	Down
A0A480LEG9	PDCD10	programmed cell death 10	-4.76594	0.0326099	Down
F1RUP0	ECHDC3	enoyl-CoA hydratase domain containing 3	-5.70785	0.0244128	Down
F1SGH9	ACOX2	acyl-CoA oxidase 2	-6.79851	0.0489069	Down
F1SF92	ZMYND12	zinc finger MYND-type containing 12	-7.21267	0.0102286	Down
F1SAI2	KIAA1328	KIAA1328	-7.57889	0.0319544	Down
I3LHM8	CFAP44	cilia and flagella associated protein 44	-7.74609	0.0461272	Down
A0A287A7U3	MAPK7	mitogen-activated protein kinase 7	-8.14189	0.042398	Down
A0A287BH96	ARHGAP45	Rho GTPase activating protein 45	-8.57832	0.0323222	Down
A0A287B6S6	SDHAF2	succinate dehydrogenase complex assembly factor 2	-8.75085	0.0393575	Down
A0A287ARP5	FER1L6	fer-1 like family member 6	-8.97265	0.0112386	Down
A0A5G2QQC7	IL13	interleukin 13	-9.18429	0.0249403	Down
A0A480K058	DESI1	desumoylating isopeptidase 1	-10.2652	0.023411	Down
A0A286ZU56	MRPL20	mitochondrial ribosomal protein L20	-10.4065	0.00888071	Down
A0A286ZNW2	B3GNT9	UDP-GlcNAc:betaGal beta-1,3-N-acetylglucosaminyltransferase 9	-10.6135	0.0112579	Down
A0A5G2R1W3	RYR2	ryanodine receptor 2	-10.7745	0.0240481	Down
F1SDX0	ERCC6	ERCC excision repair 6, chromatin remodeling factor	-11.068	0.0150049	Down
A0A287BN00	CCL26	C-C motif chemokine ligand 26	-11.695	0.024829	Down
A0A287AMJ5	CRTAP	cartilage associated protein	-11.8389	0.0212784	Down
F1RHJ1	MRPL24	mitochondrial ribosomal protein L24	-12.5804	0.03884	Down
A0A5G2R996	A0A5G2R996	KASH domain-containing protein	-13.3143	0.00835398	Down
B4X5Z2	KLF2	KLF transcription factor 2	-13.7967	5.95089e-05	Down
I3LUI1	IGFN1	immunoglobulin like and fibronectin type III domain containing 1	-13.8998	0.000804861	Down
A0A287B8J6	EXOC7	exocyst complex component 7	-17.6577	0.00510412	Down

## Sheet: LT sw vs hu
Supplementary Table S3: List of 67 differentially expressed proteins in lower trachea in the pigs infected with the swine-adapted IAV compared the pigs infected with the human-adapted IAV.
Accession no.	Protein name	Description	Log2 Fold Change	Padj	Expression
MT666905	NP	nucleocapsid protein	19.148	0	Up
A0A480W7U2	PLXNA4	plexin A4	11.5998	0.00875955	Up
I3LLG5	HEG1	heart development protein with EGF like domains 1	11.4483	0.00256115	Up
A0A075B7I5	A0A075B7I5	Ig-like domain-containing protein	11.2751	0.0235776	Up
F1STG2	CNOT11	CCR4-NOT transcription complex subunit 11	11.181	0.0028337	Up
MT666904	HA	hemagglutinin	11.0335	0.000118493	Up
A0A286ZZC6	MRPL23	mitochondrial ribosomal protein L23	9.94783	0.00249874	Up
F1RL25	TXNDC11	thioredoxin domain containing 11	9.53508	0.0330135	Up
A0A5G2QK91	ATP5MG	ATP synthase membrane subunit g	9.52227	0.0259891	Up
F1SFW3	NPR1	natriuretic peptide receptor 1	8.85665	0.00249729	Up
A0A287BH96	ARHGAP45	Rho GTPase activating protein 45	8.82326	0.0169312	Up
A0A480K058	DESI1	desumoylating isopeptidase 1	8.52999	0.0434649	Up
F1RUP0	ECHDC3	enoyl-CoA hydratase domain containing 3	7.24062	0.00232483	Up
A0A286ZUE0	PREX1	phosphatidylinositol-3,4,5-trisphosphate dependent Rac exchange factor 1	7.23212	0.0498762	Up
I3LN44	RPF1	ribosome production factor 1 homolog	5.8501	0.0372851	Up
F1RPX1	MTA2	metastasis associated 1 family member 2	5.23566	0.014507	Up
F1SDW4	PARG	poly(ADP-ribose) glycohydrolase	3.83298	0.00419352	Up
A0A287BHQ2	HMGB3	high mobility group box 3	2.30413	0.01515	Up
A0A5G2R3M6	HADHA	hydroxyacyl-CoA dehydrogenase trifunctional multienzyme complex subunit alpha	1.82849	0.000254774	Up
I3LTB3	TBC1D2B	TBC1 domain family member 2B	1.81198	0.0108278	Up
F1RX36	FGA	fibrinogen alpha chain	1.76757	0.00497858	Up
K9IVW4	MTPN	myotrophin	1.58251	0.00247079	Up
I3LDM1	POSTN	periostin	1.55015	0.00193192	Up
A0A287BFZ3	WFS1	wolframin ER transmembrane glycoprotein	1.52552	0.0208726	Up
I3L9U8	EP300	E1A binding protein p300	1.3455	0.0311876	Up
A0A287BPF4	COL6A3	collagen type VI alpha 3 chain	1.32586	0.0179128	Up
A0A287BGN0	COX6A1	cytochrome c oxidase subunit 6A1	1.32578	0.0180965	Up
F1RL85	GRWD1	glutamate rich WD repeat containing 1	1.31255	6.52472e-05	Up
F1SJM0	PTX3	pentraxin 3	1.29043	0.0441607	Up
A0A287B7W2	GMEB1	glucocorticoid modulatory element binding protein 1	1.28524	0.043712	Up
F1RSY9	CDC40	cell division cycle 40	1.28444	0.00233207	Up
F1SGL4	BBOX1	gamma-butyrobetaine hydroxylase 1	1.25058	0.0230835	Up
A0A287BGD6	ITIH4	inter-alpha-trypsin inhibitor heavy chain 1	1.20463	0.0363804	Up
A0A287BHY5	KRT2	keratin 2	1.1991	0.0240174	Up
A0A5S6GID0	PSMC5	proteasome 26S subunit, ATPase 5	1.16211	0.00877795	Up
F1RIU0	MRPS17	mitochondrial ribosomal protein S17	1.10465	0.0121425	Up
M3UZ54	SLC16A1	solute carrier family 16 member 1	1.09247	0.0229902	Up
A0A286ZQ31	BPGM	bisphosphoglycerate mutase	1.09174	0.0155732	Up
F1RMB9	NUDT18	nudix hydrolase 18	1.08817	0.000470344	Up
A0A287AX76	SYAP1	synapse associated protein 1	1.06938	0.0132926	Up
I3LSD3	RPL13	ribosomal protein L13	1.04689	1.12471e-05	Up
F1SMW8	SERPINB10	serpin family B member 10	1.03498	0.0105503	Up
A0A5S6GIV5	TOP2A	DNA topoisomerase II alpha	1.02672	0.0234887	Up
K7GQ50	S100A1	S100 calcium binding protein A1	-1.0105	0.0301211	Down
F1RFP8	AACS	acetoacetyl-CoA synthetase	-1.03844	0.0238418	Down
A0A5G2R336	CBR1	carbonyl reductase 1	-1.08178	0.000400993	Down
I3LVL5	CRISP3	cysteine-rich secretory protein 3	-1.10719	0.0272067	Down
F1SRD7	CSDC2	cold shock domain containing C2	-1.20376	0.00189357	Down
F1ST73	GRHPR	glyoxylate and hydroxypyruvate reductase	-1.46427	0.0487591	Down
A0A287BCE6	FCGBP	Fc gamma binding protein	-1.56672	0.00109856	Down
A0A287A0E9	CLCA1	chloride channel accessory 1	-2.31571	0.00121164	Down
F1S503	BPIFB5	long palate lung and nasal epithelium protein 5	-2.34376	0.0146503	Down
F1RR54	SLU7	SLU7 homolog, splicing factor	-5.45011	0.0373539	Down
I3LDD5	PRTFDC1	phosphoribosyl transferase domain containing 1	-7.91097	0.0355415	Down
I3LKR2	I3LKR2	trefoil factor 3	-8.13975	0.0263449	Down
A0A287A0G6	MMS19	MMS19 homolog, cytosolic iron-sulfur assembly component	-8.91762	0.0422787	Down
F1RJS5	CHRNA2	cholinergic receptor nicotinic alpha 2 subunit	-8.95664	0.0419136	Down
I3LA32	MINDY2	MINDY lysine 48 deubiquitinase 2	-9.35609	0.0460467	Down
A0A287A2G1	LOC102161784	guanylate-binding protein 6-like	-9.68854	0.00234006	Down
A0A5G2QLD8	EIF1	eukaryotic translation initiation factor 1	-10.224	0.00163321	Down
F1RL05	TOP3B	DNA topoisomerase III beta	-10.6285	0.000215588	Down
A0A287BJJ5	TMEM154	transmembrane protein 154	-10.8306	0.00914622	Down
F1RFJ9	RILPL2	Rab interacting lysosomal protein like 2	-10.8866	0.0220045	Down
F1RME6	FOXO1	forkhead box O1	-11.6673	0.0112567	Down
F1S5Q5	SCGB3A1	secretoglobin family 3A member 1	-11.6978	0.000422646	Down
F1SK98	NRIP2	nuclear receptor interacting protein 2	-11.8103	0.00668026	Down
A0A5K1U1J3	STAT1	signal transducer and activator of transcription 1	-12.0402	0.0204014	Down
