# Supplementary material for: Multi-omics analysis reveals the impact of influenza a virus host adaptation on immune signatures in pig tracheal tissue
Source: Front Immunol. 2024 Aug 16;15:1432743. doi: 10.3389/fimmu.2024.1432743 (PMC11378526; doi:10.3389/fimmu.2024.1432743)
Supplement: Supplementary file 5 [file Table4.xlsx]

## Sheet: Sheet1
Supplementary Table S4: Statistics for reads mapping to reference genome (Sscrofa11.1, NCBI accession: GCA_000003025.6).
Pig	Total Clean reads	Total Clean Bases	Q20(%)	Total Mapping Ratio (%)	Uniquely Mapping Ratio (%)
1	93017450	9301745000	96.28	96.35	91.62
2	92781534	9278153400	96.04	96.4	92.16
3	92607366	9260736600	95.95	96.24	92.74
4	72948272	7294827200	95.29	96.31	92.8
5	90312686	9031268600	96.1	96.23	92.18
6	92159984	9215998400	95.69	95.86	91.54
7	94547290	9454729000	95.6	95.75	91.77
8	78054052	7805405200	94.8	94.77	90.58
9	75695336	7569533600	95.39	96.31	91.87
10	91368948	9136894800	95.27	96.3	93.29
11	85046536	8504653600	95.39	96.31	92.76
12	89096070	8909607000	95.36	96.41	92.05
13	76359076	7635907600	95.17	95.61	91.61
14	92786030	9278603000	95.88	96.35	93.46
19	92553154	9255315400	95.75	96.32	92.63
20	91797872	9179787200	95.39	96.05	92.67
21	92370054	9237005400	95.73	96.07	93.26
22	93209902	9320990200	96.34	96.96	93.35
23	92320856	9232085600	95.73	96.02	92.08
24	92148930	9214893000	95.5	96.34	93.7
25	92550798	9255079800	95.53	95.93	92.88
26	90863612	9086361200	95.97	96.1	93.18
