# Supplementary material for: Multi-omics analysis reveals the impact of influenza a virus host adaptation on immune signatures in pig tracheal tissue
Source: Front Immunol. 2024 Aug 16;15:1432743. doi: 10.3389/fimmu.2024.1432743 (PMC11378526; doi:10.3389/fimmu.2024.1432743)
Supplement: Supplementary file 6 [file Table5.xlsx]

## Sheet: LT sw vs ctr
Supplementary Table S5: List of 244 differentially expressed genes in the pigs infected with the swine-adapted strain compared to mock inoculated control pigs.
GeneID	Gene name	Description	Log2 Fold Change	Padj (q-value)	Expression
110261124	IFI6	interferon alpha inducible protein 6	2.26765	1.48214e-36	Up
595119	OASL	2'-5'-oligoadenylate synthetase like	1.86225	7.5368e-06	Up
100154248	IFIT3	interferon induced protein with tetratricopeptide repeats 3	1.7262	3.44429e-05	Up
396752	RSAD2	radical S-adenosyl methionine domain containing 2	1.72258	6.17756e-05	Up
102159603	LOC102159603	uncharacterized LOC102159603	1.71387	3.44429e-05	Up
397128	MX1	MX dynamin like GTPase 1	1.70626	3.44429e-05	Up
396893	MX2	myxovirus (influenza virus) resistance 2 (mouse)	1.68483	6.17756e-05	Up
396723	RIGI	RNA sensor RIG-I(RIGI)	1.6763	5.44861e-05	Up
100515433	CAPN14	calpain 14(CAPN14)	1.66368	0.000111348	Up
397570	OAS1	2'-5'-oligoadenylate synthetase 1	1.65839	6.17756e-05	Up
100153038	IFIT1	interferon-induced protein with tetratricopeptide repeats 1	1.65403	6.70938e-05	Up
100145895	ISG15	ISG15 ubiquitin like modifier	1.64994	0.000123734	Up
396880	CXCL8	C-X-C motif chemokine ligand 8	1.60474	0.000209087	Up
100037289	IRF7	interferon regulatory factor 7	1.56176	3.44429e-05	Up
396906	HSPA6	heat shock protein family A (Hsp70) member 6	1.5551	0.000209087	Up
100524520	DHX58	DExH-box helicase 58	1.54211	8.42633e-05	Up
102159947	XAF1	XIAP associated factor 1	1.53919	3.44429e-05	Up
396867	LOC396867	stefin A8	1.53731	0.000430982	Up
100144524	ZBP1	Z-DNA binding protein 1	1.5194	0.000399512	Up
396764	SLC11A1	solute carrier family 11 member 1	1.51363	0.000580124	Up
100518083	HERC5	HECT and RLD domain containing E3 ubiquitin protein ligase 5	1.50306	0.000111348	Up
396900	AMCF-II	alveolar macrophage-derived chemotactic factor-II	1.50039	0.000666205	Up
102158401	LOC102158401	collagen alpha-1(I) chain-like	1.50027	6.70938e-05	Up
100623872	CMPK2	cytidine/uridine monophosphate kinase 2	1.49878	0.000147345	Up
397316	FCN1	ficolin (collagen/fibrinogen domain containing) 1	1.49596	0.00075407	Up
733603	SAA3	serum amyloid A-3 protein	1.48417	0.000857741	Up
396777	USP18	ubiquitin specific peptidase 18	1.47754	7.97502e-05	Up
100153902	ISG12 (A)	putative ISG12(a) protein	1.47208	4.42383e-09	Up
397094	IL1A	interleukin 1 alpha	1.46708	0.00105516	Up
100152038	OSM	oncostatin M	1.45394	0.00120368	Up
100155467	IFIT2	interferon induced protein with tetratricopeptide repeats 2	1.44305	0.00059836	Up
595128	OAS2	2'-5'-oligoadenylate synthetase 2	1.42729	0.00105516	Up
100625050	EPSTI1	epithelial stromal interaction 1	1.41756	0.000416508	Up
100155953	SERPINA11	serpin family A member 11	1.41416	0.00170482	Up
100738056	LOC100738056	transmembrane protease serine 11G-like	1.41351	0.00171213	Up
396972	LGALS9	galectin 9	1.41335	6.70938e-05	Up
100625797	KLHDC8A	kelch domain containing 8A	1.41334	0.00105516	Up
100153822	NFIL3	nuclear factor, interleukin 3 regulated	1.41314	0.000209087	Up
397590	PTGS2	prostaglandin-endoperoxide synthase 2	1.40762	0.00170917	Up
100518788	OSCAR	osteoclast associated Ig-like receptor	1.40745	0.00136908	Up
100525680	SAA2	serum amyloid A-2 protein	1.39696	0.00162792	Up
100517333	MEFV	MEFV innate immunity regulator, pyrin	1.3965	0.00201412	Up
102162068	NFAM1	NFAT activating protein with ITAM motif 1	1.39114	0.00075407	Up
100511370	HSH2D	hematopoietic SH2 domain containing	1.38808	7.20193e-05	Up
100861588	IL17C	interleukin 17C	1.38804	0.000999959	Up
493186	SOCS3	suppressor of cytokine signaling 3	1.38608	0.00224566	Up
100628112	IL1R2	interleukin 1 receptor type 2	1.37269	0.00232881	Up
100518612	MFSD2A	MFSD2 lysolipid transporter A, lysophospholipid	1.36411	0.00136908	Up
110258214	LOC110258214	basic salivary proline-rich protein 4-like	1.34944	0.00074181	Up
396601	TREM1	triggering receptor expressed on myeloid cells 1	1.33821	0.00334018	Up
767627	VPREB1	V-set pre-B cell surrogate light chain 1	1.33687	0.00201498	Up
110260994	LOC110260994	carcinoembryonic antigen-related cell adhesion molecule 21-like	1.33601	0.00308708	Up
493187	IL27	interleukin 27	1.33311	0.00289567	Up
414374	CCR1	C-C motif chemokine receptor 1	1.32922	0.00280649	Up
100622336	CSF3R	colony stimulating factor 3 receptor	1.3285	0.00345537	Up
414904	CXCL2	chemokine (C-X-C motif) ligand 2	1.32423	0.00282336	Up
100155736	LIPG	lipase G, endothelial type	1.32257	0.00118985	Up
100157276	ADAMTS4	ADAM metallopeptidase with thrombospondin type 1 motif 4	1.31888	0.00420683	Up
397031	CD163	CD163 molecule	1.3172	0.00257768	Up
448855	ISG20	interferon stimulated exonuclease gene 20	1.31648	0.000416508	Up
100302088	BST2	bone marrow stromal cell antigen 2	1.31445	0.00120368	Up
100152729	S100A2	S100 calcium binding protein A2	1.31134	0.00175536	Up
100127488	S100A8	S100 calcium binding protein A8	1.30039	0.00465643	Up
100525523	IFI44	interferon induced protein 44	1.29799	0.000542604	Up
396865	CHI3L1	chitinase 3 like 1	1.29071	0.00540947	Up
110255273	H2BC18	H2B clustered histone 18	1.28997	0.00233588	Up
100624191	LOC100624191	leukocyte immunoglobulin-like receptor subfamily A member 6	1.28654	0.00221944	Up
397623	SIGLEC1	sialic acid binding Ig like lectin 1	1.28621	0.00280649	Up
110256385	RTP4	receptor transporter protein 4	1.28408	0.00130366	Up
100512873	LOC100512873	antileukoproteinase	1.28404	0.00556183	Up
100152206	LOC100152206	C2 calcium-dependent domain-containing protein 4A	1.28302	0.00162792	Up
100152253	STX11	syntaxin 11	1.27753	0.00400945	Up
110257486	SLCO4A1	solute carrier organic anion transporter family member 4A1	1.27549	0.00132529	Up
100511550	MCEMP1	mast cell expressed membrane protein 1	1.27442	0.00484437	Up
396866	LOC396866	stefin A1	1.26388	0.00714154	Up
100515166	LOC100515166	keratin, type I cytoskeletal 13	1.25868	0.00465643	Up
102166944	LOC102166944	metallothionein-1E-like	1.25762	0.00689738	Up
397106	IL10	interleukin 10	1.25397	0.00259492	Up
100514753	UBE2L6	ubiquitin conjugating enzyme E2 L6	1.24947	0.00201498	Up
100156489	TGM1	transglutaminase 1	1.24499	0.00868105	Up
100127358	IFITM1	interferon-induced transmembrane protein 1	1.2428	0.00170917	Up
110258600	LOC110258600	basic salivary proline-rich protein 2-like	1.23615	0.00243862	Up
100514482	AGR2	anterior gradient 2, protein disulphide isomerase family member	1.22764	0.00443209	Up
100628141	MS4A7	membrane spanning 4-domains A7	1.22614	0.00992492	Up
100737113	LOC100737113	keratin, type I cytoskeletal 17	1.22593	0.0103803	Up
100517891	MPTX1	mucosal pentraxin 1	1.22183	0.010164	Up
100525175	PLAC8	placenta associated 8	1.22146	0.00494775	Up
100515653	PILRA	paired immunoglobin like type 2 receptor alpha	1.21483	0.0101439	Up
100522695	IL20	interleukin 20	1.2142	0.00916059	Up
102164569	NRG1	neuregulin 1	1.21408	0.00514949	Up
100516287	TEX50	testis expressed 50	1.21374	0.00292739	Up
102163655	LOC102163655	uncharacterized LOC102163655	1.21316	0.00162421	Up
100158037	DDX60	DExD/H-box helicase 60	1.21297	0.00201498	Up
100316849	ZFP36	ZFP36 ring finger protein	1.21283	0.00105516	Up
494019	CXCL10	C-X-C motif chemokine ligand 10	1.21129	0.0119683	Up
100525346	PVR	PVR cell adhesion molecule	1.21116	0.00371119	Up
100101927	IFIH1	interferon induced with helicase C domain 1	1.21017	0.00120368	Up
100736623	LOC100736623	signal-regulatory protein beta-1-like	1.1995	0.0117523	Up
110256379	LOC110256379	nmrA-like family domain-containing protein 1	1.19899	0.010257	Up
100310802	STEAP4	STEAP4 metalloreductase	1.19598	0.00439502	Up
100124654	CXCR2	C-X-C motif chemokine receptor 2	1.19144	0.0124878	Up
100523811	MMP8	matrix metallopeptidase 8	1.18686	0.0136442	Up
100526085	HCK	HCK proto-oncogene, Src family tyrosine kinase	1.186	0.00162421	Up
100157298	SAMSN1	SAM domain, SH3 domain and nuclear localization signals 1	1.18477	0.0134205	Up
100736831	TNFSF9	TNF superfamily member 9	1.18333	0.0136442	Up
100153948	PARP14	poly (ADP-ribose) polymerase family member 14	1.18234	0.000338907	Up
414378	DIO3	iodothyronine deiodinase 3	1.18132	0.0149262	Up
397303	LBP	lipopolysaccharide binding protein	1.17773	0.0154406	Up
100625277	UPP1	uridine phosphorylase 1	1.17699	0.00443209	Up
110257977	LOC110257977	double-stranded RNA-specific adenosine deaminase-like	1.17462	0.0154866	Up
110258215	LOC110258215	progesterone receptor-like	1.17347	0.0135978	Up
100037944	CHI3L2	chitinase 3 like 2	1.17343	0.0160485	Up
106505478	LOC106505478	uncharacterized LOC106505478	1.17269	0.00330957	Up
100626657	HERC6	HECT and RLD domain containing E3 ubiquitin protein ligase family member 6	1.1654	0.00308708	Up
397278	PMAIP1	phorbol-12-myristate-13-acetate-induced protein 1	1.16527	0.000399512	Up
100737989	LIPH	lipase H	1.16416	0.00870878	Up
100524399	GPR87	G protein-coupled receptor 87	1.16245	0.00686848	Up
733625	SFN	stratifin	1.16238	0.0154866	Up
100521017	PLAUR	plasminogen activator, urokinase receptor	1.16192	0.0071804	Up
100154994	SERPINB10	serpin family B member 10	1.15982	0.00742339	Up
100516039	LOC100516039	C-C motif chemokine 23	1.15968	0.0136442	Up
110260086	NUPR1	nuclear protein 1, transcriptional regulator	1.15915	0.00141074	Up
397668	AREG	amphiregulin	1.15819	0.0177896	Up
100511665	MSR1	macrophage scavenger receptor 1	1.15629	0.00020277	Up
574058	CD274	CD274 molecule	1.15623	0.017981	Up
100626468	SLC2A3	solute carrier family 2 member 3	1.15223	0.00280649	Up
100154319	SOD2	superoxide dismutase 2	1.15006	0.0105816	Up
100516458	TNFSF18	TNF superfamily member 18	1.14639	0.0200834	Up
100157144	DUSP5	dual specificity phosphatase 5	1.1434	0.00775781	Up
100622156	TNFAIP3	TNF alpha induced protein 3	1.14268	0.00707884	Up
100517204	TFEC	transcription factor EC	1.14169	0.00132529	Up
100738704	TNIP3	TNFAIP3 interacting protein 3	1.13813	0.0194042	Up
553951	CCL20	C-C motif chemokine ligand 20	1.13582	0.0193453	Up
100620969	EREG	epiregulin	1.13486	0.0203792	Up
110255823	LOC110255823	uncharacterized LOC110255823	1.1326	0.0205063	Up
110257759	LOC110257759	UPF0329 protein ECU05_1680/ECU11_0050-like	1.13228	0.0203792	Up
100187727	CDH3	cadherin 3	1.13192	0.00259714	Up
100156932	H2BC14	H2B clustered histone 14	1.13184	0.019058	Up
102158679	LOC102158679	carcinoembryonic antigen-related cell adhesion molecule 5-like	1.12817	0.0075007	Up
100621090	GADD45B	growth arrest and DNA damage inducible beta	1.12236	0.011596	Up
110255988	MILR1	mast cell immunoglobulin like receptor 1	1.12207	0.0011173	Up
397628	ANGPTL4	angiopoietin like 4	1.11858	0.0206632	Up
100125829	MUC13	mucin 13, cell surface associated	1.11783	0.00184404	Up
110257903	LOC110257903	granulocyte-macrophage colony-stimulating factor receptor subunit alpha-like	1.1167	0.0157468	Up
100156127	H2BC6	H2B clustered histone 6	1.11664	0.0218414	Up
106510322	LOC106510322	uncharacterized LOC106510322	1.11516	0.0217672	Up
110255217	LOC110255217	interferon lambda-3-like	1.11412	0.0206632	Up
100626110	TRAIP	TRAF interacting protein	1.11385	0.00289567	Up
100511886	FGFBP1	fibroblast growth factor binding protein 1	1.11295	0.0248827	Up
397564	HBEGF	heparin binding EGF like growth factor	1.11101	0.00170917	Up
100624161	G0S2	G0/G1 switch 2	1.11035	0.0241858	Up
110257911	LOC110257911	uncharacterized LOC110257911	1.10791	0.0263831	Up
100156146	ADAM8	ADAM metallopeptidase domain 8	1.10778	0.0177896	Up
397588	EIF2AK2	eukaryotic translation initiation factor 2 alpha kinase 2	1.10288	0.00280649	Up
396724	OLR1	oxidized low density lipoprotein receptor 1	1.09681	0.010515	Up
110255948	LGALS3BP	galectin 3 binding protein	1.09658	0.000906709	Up
100524379	PADI3	peptidyl arginine deiminase 3	1.09649	0.0211002	Up
733644	RHCG	Rh family C glycoprotein	1.09614	0.0217447	Up
100622162	TRPV5	transient receptor potential cation channel subfamily V member 5	1.09608	0.0231236	Up
100520876	SNX10	sorting nexin 10	1.09534	0.00280649	Up
397122	IL1B	interleukin 1 beta	1.09493	0.0165215	Up
397086	TNF	tumor necrosis factor	1.09416	0.0293176	Up
100737399	TNFRSF8	TNF receptor superfamily member 8	1.09405	0.0083071	Up
396873	TCN1	transcobalamin 1	1.0931	0.0244178	Up
100152200	BNIP5	BCL2 interacting protein 5	1.09251	0.00439502	Up
396915	EDN1	endothelin 1	1.08779	0.0302465	Up
100525396	LOC100525396	growth-regulated protein homolog gamma-like	1.08661	0.0306543	Up
110261664	H3C12	H3 clustered histone 12	1.086	0.0263831	Up
100519098	LOC100519098	sterile alpha motif domain-containing protein 9	1.08324	0.00264	Up
100525349	TMEM156	transmembrane protein 156	1.07921	0.0159371	Up
100522887	LOC100522887	caspase-13	1.07833	0.0064426	Up
100512496	RASD1	ras related dexamethasone induced 1	1.07748	0.0014091	Up
100514823	NLRP3	NLR family pyrin domain containing 3	1.07574	0.0191385	Up
396862	TIMP1	TIMP metallopeptidase inhibitor 1	1.07554	0.0289	Up
100126285	FFAR2	free fatty acid receptor 2	1.07089	0.0348594	Up
397195	ADM	adrenomedullin	1.06942	0.00162016	Up
102158335	LOC102158335	uncharacterized LOC102158335	1.06296	0.0188345	Up
100626247	LOC100626247	interferon-induced transmembrane protein 1-like	1.06236	0.00443209	Up
100151816	IFIT5	interferon induced protein with tetratricopeptide repeats 5	1.05993	0.00289567	Up
100738744	H2BC19	H2B clustered histone 19	1.05741	0.0296676	Up
397158	HTR7	5-hydroxytryptamine receptor 7	1.05474	0.0191743	Up
102161418	LOC102161418	interferon-induced transmembrane protein 1-like	1.05198	0.0175884	Up
100622812	DUSP2	dual specificity phosphatase 2	1.05189	0.0317119	Up
396648	HSP70.2	heat shock protein 70.2	1.05032	0.00430958	Up
100622710	LOC100622710	leukocyte immunoglobulin-like receptor subfamily B member 3	1.04706	0.037008	Up
100152428	ABCC13	ATP binding cassette subfamily C member 13	1.0429	0.0283348	Up
397346	MMP13	matrix metallopeptidase 13	1.04234	0.0328125	Up
100049692	SRGN	serglycin	1.03911	0.0211318	Up
110261673	H4C8	H4 clustered histone 8	1.03842	0.0244178	Up
100627962	C4H1orf162	chromosome 4 C1orf162 homolog	1.03809	0.0354046	Up
102161654	LOC102161654	tyrosine-protein phosphatase non-receptor type substrate 1	1.03793	0.0065381	Up
100515345	LOC100515345	C-X-C chemokine receptor type 2	1.03704	0.0394317	Up
100625728	C3AR1	complement C3a receptor 1	1.03528	0.0294679	Up
100627227	NPM3	nucleophosmin/nucleoplasmin 3	1.03483	0.0294381	Up
100187577	LRP8	LDL receptor related protein 8	1.03441	0.0102499	Up
100736799	BPIFB6	BPI fold containing family B member 6	1.03399	0.0347284	Up
100152215	CDKN1A	cyclin dependent kinase inhibitor 1A	1.03193	0.00475496	Up
100518075	LOC100518075	peptidyl-prolyl cis-trans isomerase E-like	1.0305	0.0469334	Up
100517285	LOC100517285	leukocyte immunoglobulin-like receptor subfamily A member 6	1.02959	0.0391355	Up
397508	SELE	selectin E	1.02804	0.0471083	Up
448981	C2	complement C2	1.02468	0.00224566	Up
100519082	LOC100519082	interferon-induced transmembrane protein 1	1.0236	0.00516436	Up
100739264	HES4	hes family bHLH transcription factor 4	1.02158	0.0214139	Up
100522855	HK3	hexokinase 3	1.02144	0.0317119	Up
100124383	CFB	complement factor B	1.01999	0.0157636	Up
399500	IL6	interleukin 6	1.01994	0.0302314	Up
106504105	P2RX1	purinergic receptor P2X 1	1.01915	0.0419983	Up
106507710	LOC106507710	uncharacterized LOC106507710	1.01862	0.0157636	Up
106508640	LOC106508640	uncharacterized LOC106508640	1.01572	0.049673	Up
100515919	CTSL	cathepsin L	1.01473	0.0437881	Up
100519694	PSTPIP2	proline-serine-threonine phosphatase interacting protein 2	1.01317	0.0345958	Up
100516257	PLEK	pleckstrin	1.01254	0.037008	Up
100524951	ACOD1	aconitate decarboxylase 1	1.00719	0.0273764	Up
396892	PGA5	pepsinogen 5, group I (pepsinogen A)	1.00507	0.0433135	Up
100038024	IL19	interleukin 19	1.00069	0.03938	Up
448812	IGFBP3	insulin like growth factor binding protein 3	1.0003	0.0134205	Up
414905	TNNC2	troponin C2, fast skeletal type	-1.00177	0.0294721	Down
110260219	LOC110260219	gasdermin-D-like	-1.0127	0.0301139	Down
100302021	CLDN8	claudin 8	-1.0156	0.0228684	Down
102158352	LOC102158352	uncharacterized LOC102158352	-1.02127	0.0370048	Down
100515999	SCGB3A1	secretoglobin family 3A member 1	-1.02579	0.035797	Down
110258406	LOC110258406	uncharacterized LOC110258406	-1.03015	0.0464353	Down
100523187	MYBPC1	myosin binding protein C1	-1.03343	0.0415151	Down
100516058	GPHA2	glycoprotein hormone subunit alpha 2	-1.03556	0.0207189	Down
110260276	LOC110260276	uncharacterized LOC110260276	-1.0518	0.0391355	Down
100156376	CDH7	cadherin 7	-1.05273	0.0391355	Down
397198	SFTPD	surfactant protein D	-1.05691	0.0348594	Down
100523824	MYOM2	myomesin 2	-1.05771	0.0352219	Down
100157195	DPP10	dipeptidyl peptidase like 10	-1.07303	0.0159223	Down
100627869	FER1L5	fer-1 like family member 5	-1.08014	0.0165957	Down
100513608	PLEKHB1	pleckstrin homology domain containing B1	-1.10171	0.0169069	Down
100518920	ASCL3	achaete-scute family bHLH transcription factor 3	-1.10966	0.0211002	Down
574060	MYOZ1	myozenin 1	-1.13501	0.018678	Down
110255347	LOC110255347	uncharacterized LOC110255347	-1.14303	0.0029377	Down
100627664	LRRC15	leucine rich repeat containing 15	-1.14456	0.00243862	Down
102157759	LOC102157759	uncharacterized LOC102157759	-1.20012	0.0102499	Down
110255872	LOC110255872	F-box only protein 36-like	-1.22434	0.0101439	Down
397503	SFTPA1	surfactant protein A1	-1.24106	0.00914603	Down
733580	SFTPC	surfactant protein C	-1.27871	0.00289567	Down
100515976	NEB	nebulin	-1.34876	0.00280649	Down
106508382	LOC106508382	proline-rich protein 18-like	-1.4021	0.0015983	Down
110257589	LOC110257589	uncharacterized LOC110257589	-1.45272	0.000123734	Down
110255871	LOC110255871	F-box only protein 36-like	-1.5022	0.00050101	Down
100736733	LOC100736733	intelectin-2-like	-1.57854	0.000312386	Down

## Sheet: LT hu vs ctr
Supplementary Table S5: List of 28 differentially expressed genes in the pigs infected with the human-adapted strain compared to mock inoculated control pigs.
GeneID	Gene name	Description	Log2 Fold Change	Padj (q-value)	Expression
110261124	IFI6	interferon alpha inducible protein 6	2.48212	4.42717e-44	Up
100153902	ISG12(A)	putative ISG12	1.4944	3.45738e-17	Up
102159947	XAF1	XIAP associated factor 1	1.43713	3.36119e-12	Up
100145895	ISG15	ISG15 ubiquitin like modifier	1.28778	5.75235e-07	Up
397628	ANGPTL4	angiopoietin like 4	1.23294	3.21788e-06	Up
396752	RSAD2	radical S-adenosyl methionine domain containing 2	1.19582	3.09456e-07	Up
100153038	IFIT1	interferon-induced protein with tetratricopeptide repeats 1	1.18178	8.64675e-11	Up
110256385	RTP4	receptor transporter protein 4	1.16532	3.24534e-08	Up
396893	MX2	myxovirus	1.14323	5.75235e-07	Up
396723	RIGI	RNA sensor RIG-I	1.12039	8.69142e-08	Up
100037289	IRF7	interferon regulatory factor 7	1.10223	3.01732e-07	Up
397570	OAS1	2'-5'-oligoadenylate synthetase 1	1.10108	2.72497e-05	Up
100525523	IFI44	interferon induced protein 44	1.07727	9.04901e-08	Up
100158037	DDX60	DExD/H-box helicase 60	1.05152	4.88891e-06	Up
110255948	LGALS3BP	galectin 3 binding protein	1.04522	7.4671e-10	Up
397128	MX1	MX dynamin like GTPase 1	1.0355	3.13194e-06	Up
100302088	BST2	bone marrow stromal cell antigen 2	1.00618	4.82734e-05	Up
397143	CBR1	carbonyl reductase 1	-1.01107	9.03776e-05	Down
100156195	CIART	circadian associated repressor of transcription	-1.01987	1.70052e-08	Down
641342	NR1D1	nuclear receptor subfamily 1 group D member 1	-1.04664	0.000176702	Down
100620175	FER1L6	fer-1 like family member 6	-1.09375	0.000176702	Down
106505337	LOC106505337	uncharacterized LOC106505337	-1.1379	8.23379e-05	Down
100519542	COL26A1	collagen type XXVI alpha 1 chain	-1.154	2.63875e-05	Down
102158081	NAT8L	N-acetyltransferase 8 like	-1.16047	4.52222e-05	Down
396852	MSMB	microseminoprotein beta	-1.19875	1.10407e-06	Down
100523675	ATF5	activating transcription factor 5	-1.22433	1.35814e-07	Down
100524747	DBP	D-box binding PAR bZIP transcription factor	-1.34902	3.89453e-09	Down
102166275	MYOM3	myomesin 3	-1.35724	9.29007e-08	Down

## Sheet: LT sw vs hu
Supplementary Table S5: List of 52 differentially expressed genes in the pigs infected with the swine-adapted IAV compared to the pigs infected with the human-adapted IAV.
GeneID	Gene name	Description	Log2 Fold Change	Padj	Expression
100515166	LOC100515166	keratin, type I cytoskeletal 13	1.65212	0.000135854	Up
100152209	GSTO2	glutathione S-transferase omega 2	1.56361	0.00186396	Up
100049690	PNPLA3	patatin like phospholipase domain containing 3	1.54813	0.00186396	Up
397411	MMP7	matrix metallopeptidase 7	1.46707	0.000152044	Up
100737113	LOC100737113	keratin, type I cytoskeletal 17	1.36311	0.0179632	Up
102159603	LOC102159603	uncharacterized LOC102159603	1.30369	0.0135334	Up
100627962	C4H1orf162	chromosome 4 C1orf162 homolog	1.27026	0.0338925	Up
100520988	GDF5	growth differentiation factor 5	1.25761	0.0350489	Up
100522695	IL20	interleukin 20	1.19521	0.036216	Up
100524769	TBATA	thymus, brain and testes associated	1.17096	0.0350489	Up
100512730	THRSP	thyroid hormone responsive	1.17074	0.036216	Up
100513324	IL22RA2	interleukin 22 receptor subunit alpha 2	1.16813	0.0369234	Up
102166961	LOC102166961	uncharacterized LOC102166961	1.16048	0.0369234	Up
733625	SFN	stratifin	1.15343	0.0369234	Up
100517891	MPTX1	mucosal pentraxin 1	1.14099	0.0371902	Up
100525292	CTPS1	CTP synthase 1	1.14002	0.0338925	Up
100627227	NPM3	nucleophosmin/nucleoplasmin 3	1.13155	0.0369234	Up
100038024	IL19	interleukin 19	1.12137	0.0369234	Up
100521759	BFSP1	beaded filament structural protein 1	1.10353	0.0412376	Up
445511	CSN3	casein kappa	1.10052	0.041385	Up
396752	RSAD2	radical S-adenosyl methionine domain containing 2	1.0991	0.0439561	Up
100524265	CXCL13	C-X-C motif chemokine ligand 13	1.08755	0.0455353	Up
100153133	UBE2C	ubiquitin conjugating enzyme E2 C	1.0702	0.0369234	Up
100154053	SLAMF7	SLAM family member 7	1.06722	0.0465175	Up
100514149	SLC22A20	solute carrier family 22 member 20	1.06529	0.0460396	Up
100157925	S100A3	S100 calcium binding protein A3	1.06064	0.0488633	Up
102162068	NFAM1	NFAT activating protein with ITAM motif 1	1.058	0.0439561	Up
100316853	RRM2	ribonucleotide reductase regulatory subunit M2	1.05359	0.0369234	Up
100518723	IL21R	interleukin 21 receptor	1.05193	0.0439561	Up
100157235	ITIH3	inter-alpha-trypsin inhibitor heavy chain 3	1.05096	0.0350489	Up
100518612	MFSD2A	MFSD2 lysolipid transporter A, lysophospholipid	1.03435	0.0472461	Up
399532	FABP3	fatty acid binding protein 3	1.03222	0.047583	Up
102164968	KRT6A	keratin 6A	1.0315	0.0463124	Up
100154248	IFIT3	interferon induced protein with tetratricopeptide repeats 3	1.03059	0.0465175	Up
100155736	LIPG	lipase G, endothelial type	1.02853	0.0369234	Up
100286809	PKMYT1	protein kinase, membrane associated tyrosine/threonine 1	1.02616	0.0397559	Up
110255958	TK1	thymidine kinase 1	1.02015	0.0377255	Up
100152200	BNIP5	BCL2 interacting protein 5	1.01868	0.0376157	Up
102162791	LOC102162791	uncharacterized LOC102162791	1.00312	0.0369234	Up
100524634	NPFFR2	neuropeptide FF receptor 2	-1.01656	0.0460396	Down
100135681	CXCL9	C-X-C motif chemokine ligand 9	-1.01955	0.036216	Down
100514834	LOC100514834	uncharacterized LOC100514834	-1.02317	0.0460396	Down
100518072	CAPNS2	calpain small subunit 2	-1.04073	0.0377255	Down
110257589	LOC110257589	uncharacterized LOC110257589	-1.05242	0.0439561	Down
100622102	KIF5C	kinesin family member 5C	-1.06178	0.0369234	Down
100524828	PEX5L	peroxisomal biogenesis factor 5 like	-1.07304	0.036216	Down
100622938	PHOX2B	paired like homeobox 2B	-1.09532	0.0439561	Down
100153400	INA	internexin neuronal intermediate filament protein alpha	-1.0997	0.0439561	Down
100515741	LOC100515741	UDP-glucuronosyltransferase 2B31	-1.10872	0.0369234	Down
100736733	LOC100736733	intelectin-2-like	-1.11044	0.0376157	Down
100738087	NSG2	neuronal vesicle trafficking associated 2	-1.14723	0.0369234	Down
100513599	SYT1	synaptotagmin 1	-1.21268	0.036216	Down
