# Supplementary material for: Multi-omics analysis reveals the impact of influenza a virus host adaptation on immune signatures in pig tracheal tissue
Source: Front Immunol. 2024 Aug 16;15:1432743. doi: 10.3389/fimmu.2024.1432743 (PMC11378526; doi:10.3389/fimmu.2024.1432743)
Supplement: Supplementary file 7 [file Table6.xlsx]

## Sheet: LT sw vs ctr
Supplementary Table S6: List of 56 differentially expressed genes in the pigs infected with the swine-adapted strain compared to mock inoculated control pigs.
Gene name	Log2 Fold Change	P-value	Expression
ANGPTL4 (1)	1.20412	0.015678	Up
BNIP5	1.08078	0.0508492	Up
BST2	1.48738	0.00116077	Up
CAPN14	2.28919	0.00746632	Up
CCL2	1.08588	0.0404991	Up
CMPK2 (1)	1.74324	0.00206862	Up
CMPK2 (2)	1.76322	0.00282667	Up
CXCL8 (IL8)	3.51272	0.000414636	Up
DDX58 (RIG-I)	1.79575	0.0044198	Up
DDX60	1.38688	0.0136437	Up
DHX58 (LGP2)	1.90655	0.000842797	Up
IFI44	1.35839	0.00365344	Up
IFI6	2.56768	5.83363e-06	Up
IFI6*	2.55692	6.45212e-06	Up
IFIH1 (MDA5)	1.34424	0.00857949	Up
IFIT1	2.15359	0.00390733	Up
IFIT3	2.22435	0.00277281	Up
IL1A	2.59211	0.00458391	Up
IL1B	4.21947	0.00154873	Up
IL1RN	4.26175	0.00223442	Up
IL20 (1)	3.05559	0.0513677	Up
IL20 (2)	2.25059	0.0531281	Up
IL6	3.02689	0.027731	Up
IRF7	1.7358	0.00100839	Up
ISG12(A) (1)	1.89703	9.30396e-05	Up
ISG12(A) (2)	1.74878	0.000115877	Up
ISG15	3.62664	0.00335321	Up
ITIH3 (1)	1.0411	0.00180674	Up
LIPG (1)	1.28827	0.00688715	Up
LIPG (2)	1.20129	0.00872973	Up
MFSD2A	1.69091	0.00447126	Up
MMP7 (1)	2.0812	0.00205999	Up
MMP7 (2)	2.09032	0.00303849	Up
MX1	2.07594	0.00257608	Up
MX2	2.32809	0.00176441	Up
NFAM1	1.73253	0.00118401	Up
OAS1	1.7248	0.00808428	Up
OASL	3.19576	0.00180838	Up
RSAD2 (1)	3.30144	0.00348304	Up
RSAD2 (2)	2.79395	0.00462528	Up
S100A3	1.62577	0.0492393	Up
XAF1	1.52633	0.000556669	Up
ZBP1	1.72048	0.00289839	Up
CBR1 (1)	-1.08554	0.0304828	Down
CBR1 (2)	-1.11011	0.0267812	Down
CIART (1)	-1.35629	0.00362604	Down
CIART (2)	-1.62455	0.00209619	Down
DBP (1)	-1.54635	0.0174462	Down
DBP (2)	-1.48392	0.0250635	Down
KIF5C (1)	-1.12999	0.0414063	Down
MSMB (1)	-2.31645	0.0071205	Down
MSMB (2)	-2.23761	0.00608565	Down
NEB	-1.07388	0.0134687	Down
NR1D1 (1)	-1.54797	0.0303508	Down
NR1D1 (2)	-1.51324	0.0294462	Down
PEX5L	-1.25375	0.0140646	Down

## Sheet: LT hu vs ctr
Supplementary Table S6: List of 45 differentially expressed genes in the pigs infected with the human-adapted strain compared to mock inoculated control pigs.
Gene name	Log2 Fold Change	P-value	Expression
IFI6*	3.32084	3.27478e-08	Up
IFI6	3.31581	2.93491e-08	Up
OASL	2.36998	0.00549475	Up
ISG15	2.19286	0.00013932	Up
ISG12(A) (1)	2.08701	9.70129e-05	Up
OAS1	1.93366	7.44217e-05	Up
ISG12(A) (2)	1.91868	6.27642e-05	Up
ANGPTL4 (1)	1.91758	0.000825437	Up
RSAD2 (1)	1.89246	0.000427835	Up
IL1RN	1.88928	0.00399861	Up
CXCL8 (IL8)	1.75095	0.0244019	Up
RSAD2 (2)	1.70314	0.000817891	Up
ANGPTL4 (2)	1.64306	0.000270139	Up
XAF1	1.61355	0.000161996	Up
IFIT1	1.55955	0.000276482	Up
BST2	1.48377	0.000399878	Up
ZBP1	1.47712	0.00235092	Up
IRF7	1.45853	0.00136471	Up
MX2	1.4396	0.00543608	Up
DDX60	1.40412	0.00603811	Up
DHX58 (LGP2)	1.39831	0.0010457	Up
MX1	1.34323	0.00138296	Up
CMPK2 (1)	1.32186	0.00430948	Up
IFIT3	1.30005	0.0152284	Up
CMPK2 (2)	1.28003	0.00262652	Up
IFI44	1.27831	0.00239934	Up
NFAM1	1.14643	0.0474114	Up
DDX58 (RIG-I)	1.0941	0.0022726	Up
GDF5 (2)	-1.24152	0.0385572	Down
FABP3 (1)	-1.46934	0.00419452	Down
FABP3 (2)	-1.49382	0.000729834	Down
BFSP1	-1.6139	0.0357076	Down
MSMB (2)	-1.63181	0.0129817	Down
MSMB (1)	-1.63873	0.0229446	Down
TBATA	-1.63909	0.0141765	Down
MYOM3 (1)	-1.66838	0.00457027	Down
CIART (1)	-1.6785	2.44308e-05	Down
DBP (1)	-1.94071	2.59733e-05	Down
CIART (2)	-1.95704	2.68638e-05	Down
DBP (2)	-1.99431	2.08755e-05	Down
NR1D1 (2)	-2.43782	8.77335e-05	Down
NR1D1 (1)	-2.5031	8.58731e-05	Down
CSN3	-2.77463	0.00215508	Down
THRSP (1)	-2.79089	0.0330195	Down
GSTO2	-3.72537	0.0358644	Down

## Sheet: LT sw vs hu
Supplementary Table S6: List of 39 differentially expressed genes in the pigs infected with the swine-adapted IAV compared to the pigs infected with the human-adapted IAV.
Gene name	Log2 Fold Change	P-value	Expression
GSTO2	4.45302	0.0108004	Up
KRT6A (1)	2.78837	0.00725288	Up
THRSP (1)	2.65699	0.00361517	Up
KRT6A (2)	2.6249	0.0169518	Up
THRSP (2)	2.59153	0.00854609	Up
CXCL13 (1)	2.5753	0.0197991	Up
CXCL13 (2)	2.48894	0.018698	Up
IL1B	2.45626	0.0234789	Up
BNIP5	2.33534	0.000729823	Up
MMP7 (2)	2.2717	0.00128758	Up
IL22RA2	2.19469	0.00628059	Up
IL20 (2)	2.15328	0.0432854	Up
MMP7 (1)	2.13977	0.00153576	Up
S100A3	2.13739	0.0043323	Up
GDF5 (1)	2.08394	0.0335675	Up
GDF5 (2)	1.8284	0.0318726	Up
CXCL8 (IL8)	1.76177	0.0325514	Up
SFN (2)	1.7584	0.00443776	Up
IL1A	1.65371	0.0418753	Up
RRM2 (2)	1.51606	0.000606916	Up
NPM3 (2)	1.44125	0.00143956	Up
SFN (1)	1.43002	0.00958505	Up
CAPN14	1.38549	0.0417866	Up
UBE2C (2)	1.37513	0.000145556	Up
RRM2 (4)	1.37385	8.14644e-05	Up
FABP3 (1)	1.36602	0.00413988	Up
FABP3 (2)	1.35254	0.00562124	Up
CTPS1 (2)	1.28436	0.000493411	Up
RRM2 (3)	1.2732	0.000431241	Up
NPM3 (1)	1.27277	0.00223894	Up
UBE2C (1)	1.26842	0.00144536	Up
CTPS1 (1)	1.23227	0.000778218	Up
RRM2 (1)	1.22165	0.00186002	Up
TK1 (1)	1.21694	0.00233647	Up
LIPG (2)	1.20917	0.00672334	Up
TK1 (2)	1.18897	0.00118666	Up
MFSD2A	1.15068	0.0243934	Up
LIPG (1)	1.04379	0.00879626	Up
SYT1	-1.83475	0.012493	Down
